# Supplementary material for: Late Paleolithic whale bone tools reveal human and whale ecology in the Bay of Biscay
Source: Nat Commun. 2025 May 27;16:4646. doi: 10.1038/s41467-025-59486-8 (PMC12117114; doi:10.1038/s41467-025-59486-8)
Supplement: Supplementary file 3 — Supplementary Data 1 [file 41467_2025_59486_MOESM3_ESM.xlsx]

## Sheet: PaleoCet_material
Study number	Location	Site	Excavation	Sector	Year	Square	Layer	Museum numbers	Location in storage room	Type	Fragment	Length (mm)	Width (mm)	Thickness (mm)	Section	Extremity 1 / prox (French)	Extremity 2 / dist (French)	Cetacean bone: visual ID	Comments (French)	Sampling method	Sampling date(s) YYYYMMDD	Mass before sampling (mg)	Mass after sampling (mg)	Mass of ZooMS sample (mg)	Mass of 14C sample (mg)	Mass of DNA sample (mg)	Mass wasted (mg)	Total mass lost by object (mg)	% mass lost by object	% mass wasted / mass lost (min. 0)	Comment	ZooMS result	Zooms result simplified	Lab number	14C age BP (yr)	±	14C cal BP 2σ	Remark	Collagen yield	δ13C (‰)	δ15N (‰)	Atomic C:N ratio	Remark
1	Musée d'archéologie nationale, Saint-Germain-en-Laye	Isturitz	Saint-Périer	gde salle	1930	NA	II/E	Ist II 1930	NA	point	mesial	63.3	9.1	7.8	subquadrangular	fract postdep	fract altérée	yes	rain longit sur les 2 bords	eraser + bag	20180920	NA	NA	NA	NA	NA	NA	NA	NA	NA		Eraser ID: Cattle	No ID
2	Musée d'archéologie nationale, Saint-Germain-en-Laye	Isturitz	Passemard	salle de Saint-Martin	1920	NA	SI/E omega	77159I9, I E omega 1920	NA	point	mesial	41.2	9.2	8	subquadrangular	fract postdep	fract postdep	yes	rain longit sur les 2 bords	cut end	20191129	2440	2230	40	140	0	30	210	8.60656	14.2857		Sperm whale	Sperm whale
4	Musée d'archéologie nationale, Saint-Germain-en-Laye	Isturitz	Passemard	gde salle	1914	NA	II/E	77159I6, I E St alpha 1914	NA	point	mesial	99.2	10.8	7.1	subquadrangular	fract lang biseau, altérée ?	fract postdep ?	likely	rain longit sur les 2 bords (dt 1 avec quelques guillochages)	coring	20191202	5200	5050	70	70	0	10	150	2.88462	6.66667		Sperm whale	Sperm whale	MUSE21043	14260	60	16703-17268 cal BP		5.3	-12.827	16.996	3.31
6	Musée d'archéologie nationale, Saint-Germain-en-Laye	Isturitz	Saint-Périer	salle de Saint-Martin	1928	NA	SI/E omega	Ist I (S) 1928, C2RMF: A	NA	point with massive base	proximal	81	14.4	13.1	oval	base massive (ent)	fract postdep	yes	rain longit sur les 2 bords (dt 1 guillochée) ; motif en Y sur les 2 faces	coring	20191202	13000	12810	110	60	0	20	190	1.46154	10.5263		Right whale / Bowhead whale	Right whale / Bowhead whale	MUSE21044	14290	60	16746-17299 cal BP		9.9	-15.848	12.859	3.19
7	Musée d'archéologie nationale, Saint-Germain-en-Laye	Isturitz	Saint-Périer	salle de Saint-Martin	1929	NA	SI/E omega	Ist SI 1929, C2RMF: K	NA	wedge	distal	128.6	16.1	13.2	oval	fract lang charn	partie active (ent)	yes	rain longit sur les 2 bords, incisions obliques sur au moins 1 bord de partie active ; partie active : raclage grossier ; réfection à partir de fracture ?	coring	20191202	21960	21720	100	120	0	20	240	1.0929	8.33333		Cow with weak whale	Cetacean
10	Musée d'archéologie nationale, Saint-Germain-en-Laye	Isturitz	Saint-Périer	gde salle	1931	NA	II/E	Ist II 1931	NA	point	mesial	71.5	10.2	9	subquadrangular	fract postdep	fract postdep	likely	rain longit sur les 2 bords (dt 1 guillochée)	coring	20191129	4930	4740	110	80	0	0	190	3.85396	0		Sperm whale with cow	Sperm whale
13	Musée d'archéologie nationale, Saint-Germain-en-Laye	Isturitz	Passemard	gde salle	not known	NA	II/E?	77158A121	NA	point with massive base	proximal	47.4	13.7	12	oval	base massive avec fract altérée ?	fract dents scie	yes	incisions descendantes sur base massive	coring	20191129	4780	4500	90	150	0	40	280	5.85774	14.2857		Sperm whale	Sperm whale	MUSE21045	15110	70	17742-18248 cal BP		4.7	-14.285	18.097	3.9
14	Musée d'archéologie nationale, Saint-Germain-en-Laye	Isturitz	Saint-Périer	gde salle	1932	NA	II/E	Ist II 1932	NA	point with massive base	proximal	77.4	15.2	12.5	oval	base massive avec fract récente	fract lang charn	yes	incisions en résille sur base massive	eraser + bag, then coring	20180920, then 20191129	9040	8740	210	70	0	20	300	3.31858	6.66667	Oversized powder sample because bone tissue not coherent (core crumbles instead of coming out): took pieces + lots of powder	Eraser ID: Probable Cattle; coring ID: Sperm whale with cow	Sperm whale
15	Musée d'archéologie nationale, Saint-Germain-en-Laye	Isturitz	Passemard	gde salle	1914	NA	II/E	77153A5, IE alpha 1914	NA	point with massive base	proximal	138.9	14.8	13.8	oval	base massive avec fract lang ?	fract lang recassée récemment	yes	2 rainures longit parallèles, + décor de "fuseaux" en bas-relief	cut end	20191202	21790	21570	60	140	0	20	220	1.00964	9.09091		Blue whale (poor spectra)	Blue whale	MUSE21046	15530	80	18198-18718 cal BP		2.9	-14.232	10.044	3.5
19	Musée d'archéologie nationale, Saint-Germain-en-Laye	Isturitz	Saint-Périer	salle de Saint-Martin	1929	NA	SI/E omega	Ist SI 1929, C2RMF: J	NA	object on splinter	mesial	129.2	18	14.7	oval	fract postdep	fract postdep	yes	rain longit sur 1 bord	coring	20191202	33720	33240	150	130	0	200	480	1.42349	41.6667	Sampled from old break with glue. But: scraped away the glue and grinded away the bone closest to the glued surface; it explain the weight of the wasted material	Cow with weak whale	Cetacean
27	Musée d'archéologie nationale, Saint-Germain-en-Laye	Isturitz	Saint-Périer	gde salle	1931	NA	II/E	Ist II 1931	NA	point with massive base	proximal	51.9	12.2	9.8	oval	base massive (ent) ?	fract postdep ?	likely	NA	eraser + bag	20180920	NA	NA	NA	NA	NA	NA	NA	NA	NA		Eraser ID: Probable Cattle	No ID
28	Musée d'archéologie nationale, Saint-Germain-en-Laye	Isturitz	Passemard	gde salle	1914	NA	II/E	77153A6, IE alpha 1914, C2RMPF: P	NA	object on splinter	mesial	109.2	12.3	11.1	subquadrangular	fract lang marche	fract dents scie	yes	NA	eraser	20181115	NA	NA	NA	NA	NA	NA	NA	NA	NA		Eraser ID: FAIL	No ID
29	Musée d'archéologie nationale, Saint-Germain-en-Laye	Isturitz	Saint-Périer	gde salle	1930	NA	II/E	Ist II 1930	NA	point	mesial	75	12.6	6.6	oval	fract altérée	fract postdep	yes	NA	eraser + bag	20180920	NA	NA	NA	NA	NA	NA	NA	NA	NA		Eraser ID: Cattle	No ID
36	Musée d'archéologie nationale, Saint-Germain-en-Laye	Isturitz	Passemard	gde salle	not known	NA	II/E?	77158B132	NA	point	distal	112	10.2	9.5	subquadrangular	fract lang biseau	pointe à section circ	yes	NA	coring	20191202	10320	10130	120	60	0	10	190	1.84109	5.26316		Right whale / Bowhead whale	Right whale / Bowhead whale	MUSE21047	14250	60	16688-17256 cal BP		10.6	-16.38	12.646	3.54
37	Musée d'archéologie nationale, Saint-Germain-en-Laye	Isturitz	Saint-Périer	gde salle	1930	NA	II/E	Ist II 1930	NA	point with massive base	proximal	90	13	9.3	oval	base massive (ent)	sectionnement (diabolo sur 4 faces)	likely	incisions descendantes sur base massive	eraser + bag	20180920	NA	NA	NA	NA	NA	NA	NA	NA	NA		Eraser ID: Probable Cattle - Bone chip ID: Cattle	No ID
38	Musée d'archéologie nationale, Saint-Germain-en-Laye	Isturitz	Saint-Périer	gde salle	1934	NA	II/E	Ist II 1934	NA	point with massive base	proximal	58.2	13.3	11.2	oval	base massive avec fract altérée ?	fract lang charn avec fissuration	yes	NA	eraser + bag, then coring	20180920, then 20191202	8770	8520	130	100	0	20	250	2.85063	8		Eraser ID: Cattle; coring ID: Sperm whale	Sperm whale
39	Musée d'archéologie nationale, Saint-Germain-en-Laye	Isturitz	Saint-Périer	gde salle	1937	NA	II/E	Ist II 1937	NA	point with massive base	proximal	63.2	13.5	11.8	oval	base massive avec fract récente ?	sectionnement (diabolo sur 4 faces puis sciage)	yes	NA	eraser + bag, then coring	20180920, then 20191202	6360	6140	100	110	0	10	220	3.45912	4.54545		Eraser ID: Cattle; coring ID: Fin whale with cow	Fin whale
40	Musée d'archéologie nationale, Saint-Germain-en-Laye	Isturitz	Saint-Périer	gde salle	1932	NA	II/E	Ist II 1932	NA	point	mesial	76.8	10	8	oval	fract postdep	fract altérée ?	likely	NA	eraser + bag	20180920	NA	NA	NA	NA	NA	NA	NA	NA	NA		Eraser ID: Cattle	No ID
58	Centre de conservation et d'étude d'Hasparren	Isturitz	Normand	GD	2007	east. wall	C2	2007 déblais paroi est, A	NA	point	distal	17.2	4.1	3.3	oval	fract postdep	pointe à section oval	yes	NA	cut end	20170510	200	150	60	0	0	-10	50	25	0		Solid sample ID: Gray Whale	Gray whale	MUSE21048	failed			GIS	3.4	failed
59	Centre de conservation et d'étude d'Hasparren	Isturitz	Normand	GD	2008	B4	C2	2008 B4, B	NA	point	mesial	56.1	8.3	8.3	subquadrangular	fract postdep	fract postdep	yes	rain longit sur les 2 bords	cut end	20170510	3200	3070	130	0	0	0	130	4.0625	0		Solid sample ID: Fin Whale	Fin whale	MUSE21049	failed			GIS	13.5	failed
60	Centre de conservation et d'étude d'Hasparren	Isturitz	Normand	GD	2009	B3	C2	2009 B3	NA	point	mesial	31	13.8	9.2	subquadrangular	fract lang marche	fract postdep	yes	rain longit sur les 2 bords	cut end	20170510	2540	2400	140	0	0	0	140	5.51181	0		Solid sample ID: Cetacean (possible Sperm Whale but not certain)	Cetacean	MUSE21050	failed			GIS	7.6	failed
80	Musée d'archéologie nationale, Saint-Germain-en-Laye	Isturitz	Saint-Périer	salle de Saint-Martin	1929	NA	SI/E omega	Ist SI 29	NA	point	mesial	44.9	7.2	7	flat-convex	fract postdep	fract lang charn	no (antler)	rain longit sur face sup	cut end	20191129	3910	3450	50	400	0	10	460	11.7647	2.17391	Unusually heavy for its size: either very good preservation or consolidants	Reindeer	Non Cetacean: Reindeer	MUSE21055	13830	60	16574-17004 cal BP		0.2	-19.681	3.817	2.99	N peak < 700 mV
81	Centre de conservation et d'étude d'Hasparren	Isturitz	Normand	GD	2010	B5	C2	2010 B5	NA	point	distal	15.6	4.1	3.4	oval	fract lang biseau	pointe	yes	NA	cut end	20170510	170	120	60	0	0	-10	50	29.4118	0		Solid sample ID: Non-Cetacean (likely Rhinoceros)	Non Cetacean: Rhino
82	Centre de conservation et d'étude d'Hasparren	Isturitz	Normand	GD	2010	B5	C2	2010 B5	NA	point	mesial	26	4.4	5	subquadrangular	fract postdep	fract postdep	yes	rain longit sur les 2 bords	cut end	20170510	630	550	70	0	0	10	80	12.6984	12.5		Solid sample ID: Sperm Whale	Sperm whale	MUSE21051	failed			GIS	12.3	failed
152	Musée d'archéologie nationale	Isturitz	Passemard	salle de Saint-Martin	1916	NA	SI/E omega	77159C38, I E sud 1916	NA	half-round rod	mesial	36.7	10.6	6.3	flat-convex	fract postdep	fract postdep	no (antler)	rain guillochée sur face sup, incisions descendantes sur face inf	cut end	20191129	1500	1310	50	150	0	-10	190	12.6667	0		Reindeer	Non Cetacean: Reindeer	MUSE21056	13720	50	16391-16845 cal BP		8.6	-18.523	2.703	3.23886
280	Musée d'archéologie nationale	Isturitz	Passemard	salle de Saint-Martin	1916	NA	SI/E omega	77158A83, Ist E omega 1916	NA	manufacturing waste	mesial	88	29	21	flat-convex	fract postdep	fract postdep	no (reindeer antler)	déchet d'extraction de baguette	cut end	20191129	24270	23620	260	370	0	20	650	2.6782	3.07692		Reindeer	Non Cetacean: Reindeer	MUSE21057	13340	60	15832-16248 cal BP		0.7	-19.202	3.299	3.31
341	Musée d'archéologie nationale	Isturitz	Saint-Périer	salle de Saint-Martin	1929	NA	SI/E omega	Ist SI 1929	NA	manufacturing waste	mesial	34	35	17	oval	fract postdep	fract postdep	no (reindeer antler)	déchet d'élagage	coring	20191129	9000	8680	180	120	0	20	320	3.55556	6.25		Cow with weak reindeer	Non Cetacean: Reindeer
533	Musée d'archéologie nationale	Isturitz	Passemard	gde salle	not known	NA	I/F1	77163F38, I.F1, C2RMF: V	NA	wedge	complete	127.2	12.4	13.7	circular	plan de frappe	biseau double avec fract lang	yes	méplats sur les bords ; incisions descendantes sur pan biseau	eraser	20180920	NA	NA	NA	NA	NA	NA	NA	NA	NA		Eraser ID: FAIL	No ID
568	Musée d'archéologie nationale	Isturitz	Passemard	gde salle	not known	NA	II/E?	77158B376 + 77158B125	NA	foreshaft	proximal	132.4	11.3	10.8	subquadrangular	biseau double (quasi ent)	fract postdep	yes	NA	bag	20180920	NA	NA	NA	NA	NA	NA	NA	NA	NA		Bag ID: FAIL	No ID
569	Musée d'archéologie nationale	Isturitz	Saint-Périer	gde salle	1931	NA	II/E	Ist II 1931	NA	object with double bevel	fragment	49.8	13	9.8	subquadrangular	fract dents scie	biseau double (ent)	likely	NA	eraser + bag	20180920	NA	NA	NA	NA	NA	NA	NA	NA	NA		Eraser ID: Cattle	No ID
588	Musée d'archéologie nationale	Isturitz	Passemard	gde salle	not known	NA	I/F1	77163D8, BF1c5	NA	foreshaft	complete	171.5	9.4	9.3	circular	biseau double (quasi ent)	fourche (fourchons fract récente)	likely	incisions descendantes + incisions longit sur pans biseau	eraser	20180920	NA	NA	NA	NA	NA	NA	NA	NA	NA		Eraser ID: FAIL	No ID
589	Musée d'archéologie nationale	Isturitz	Passemard	gde salle	not known	NA	I/F1	77163G113 + 77162E20, IF1 (on fgt 77162E20)	NA	foreshaft	complete	171	11.1	10.9	circular	biseau double (ent)	fourche (quasi ent)	yes	incisions descendantes sur pans biseau	coring	20191202	13880	13650	160	50	0	20	230	1.65706	8.69565		Fin whale	Fin whale	MUSE21058	13820	60	16144-16729 cal BP		6.2	-13.787	11.96	3.13
590	Musée d'archéologie nationale	Isturitz	Passemard	gde salle	not known	NA	I/F1?	77163G126	NA	foreshaft	distal	68.3	8.8	7.2	circular	fract lang marche	fourche (quasi ent)	yes	NA	eraser	20180920	NA	NA	NA	NA	NA	NA	NA	NA	NA		Eraser ID: FAIL - Bone chip ID: Sperm whale	Sperm whale
598	Musée d'archéologie nationale	Isturitz	Saint-Périer	gde salle	1934	NA	I/F1	Ist I 1934	NA	foreshaft	distal	73.2	10.2	9.7	subquadrangular	fract postdep	fourche (fourchons fract jumelles)	likely	NA	eraser	20180920	NA	NA	NA	NA	NA	NA	NA	NA	NA		Eraser ID: Cattle	No ID
611	Musée d'archéologie nationale	Isturitz	Saint-Périer	gde salle	1930	NA	I/F1	Ist I 1930	NA	foreshaft	distal	76.5	9.3	9.2	circular	fract dents scie	fourche (ent)	yes	NA	eraser	20180920	NA	NA	NA	NA	NA	NA	NA	NA	NA		Eraser ID: Probable Cattle	No ID
625	Musée d'archéologie nationale	Isturitz	Saint-Périer	gde salle	1930	NA	I/F1	Ist I 1930	NA	foreshaft	distal	106.1	10.2	8.2	oval	sectionnement (diabolo sur gdes faces)	fourche (ent)	yes	NA	eraser	20180920	NA	NA	NA	NA	NA	NA	NA	NA	NA		Eraser ID: Cattle - Bone chip ID: Cow/Sperm Whale	Sperm whale
629	Musée d'archéologie nationale	Isturitz	Saint-Périer	gde salle	1934	NA	I/F1	Ist I 1934	NA	foreshaft	proximal	51.9	16.1	11.6	oval	biseau double concave (ent)	fract lang marche	yes	sur une des faces, incisions ascendantes à l'int du biseau double concave	eraser	20180920	NA	NA	NA	NA	NA	NA	NA	NA	NA		Eraser ID: Cattle - Bone chip ID: Cow/Fin Whale	Fin whale
630	Musée d'archéologie nationale	Isturitz	Saint-Périer	gde salle	1931	NA	II/E	Ist II 1931 + Ist II 1931	NA	foreshaft	proximal	250	12	11.8	circular	biseau double (ent)	fract lang biseau	yes	sur un bord : 2 rainures longit parallèles + petit décor en bas-relief ; fract mésiale languette	eraser + bag, then coring	20180920, then 20190117	30070	29810	80	100	0	80	260	0.864649	30.7692		Eraser ID: Cattle; Contamination ID: Sperm whale; Sample ID: Sperm whale; 2nd Sample ID: Sperm whale/Bovid	Sperm whale
631	Musée d'archéologie nationale	Isturitz	Passemard	gde salle	1914	NA	II/E	77153D9, IE alpha 1914	NA	foreshaft	proximal	89.2	11.7	11.7	circular	biseau double concave (ent)	fract postdep	yes	2 rainures longit parallèles, + 1 autre sur bord adjacent	eraser	20181115	NA	NA	NA	NA	NA	NA	NA	NA	NA		Eraser ID: FAIL	No ID
634	Musée d'archéologie nationale	Isturitz	Passemard	gde salle	not known	NA	II/E?	77158B362 + 77158B18	NA	foreshaft	proximal	130.5	11	10.7	circular	biseau double concave (quasi ent)	fract postdep	yes	incisions descendantes sur pans biseau ; rainures longit sur 1 face + 1 bord	eraser, then coring	20181115, then 20190117	12800	12560	120	80	0	40	240	1.875	16.6667		Eraser ID: FAIL; Contamination ID: Cow; Sample ID: Cow/Sperm whale; 2nd Sample ID: Sperm whale/Cow	Sperm whale
637	Musée d'archéologie nationale	Isturitz	Passemard	gde salle	1914	NA	II/E	77159D10, IE 1914	NA	foreshaft	proximal	96.8	15.7	14.5	subquadrangular	biseau double concave (quasi ent)	fract postdep ?	yes	incisions descendantes sur pans biseau	eraser, then coring + cut end	20181115, then 20190117	18330	17930	200	60	0	140	400	2.18221	35		Eraser ID: FAIL; Contamination ID: Probable cow; Sample ID: Sperm whale/Cow; 2nd Sample ID: Sperm whale/Cow	Sperm whale
639	Musée d'archéologie nationale	Isturitz	Passemard	gde salle	1914	NA	II/E	77159D 3 (?), IE alpha 1914	NA	foreshaft	distal	97.8	14.4	11.2	subquadrangular	fract postdep	biseau double concave (quasi ent)	yes	incisions ascendantes sur gdes faces	eraser	20181115	NA	NA	NA	NA	NA	NA	NA	NA	NA		Eraser ID: FAIL	No ID
641	Musée d'archéologie nationale	Isturitz	Passemard	gde salle	1913	NA	II/E	77153I4, IE alpha 1913	NA	foreshaft	proximal	182.5	14.6	13.1	circular	biseau double concave (avec "fract jumelles" des pans)	fract postdep	yes	NA	bag	20180920	NA	NA	NA	NA	NA	NA	NA	NA	NA		Bag ID: FAIL	No ID
732	Musée d'archéologie nationale	Isturitz	Passemard	gde salle	not known	NA	I/F1	77163D2, BF1c22, C2RMF: W	NA	wedge	complete	161	14.3	13.8	circular	plan de frappe	partie active avec fract lang ?	yes	courte rainure sur un bord (aménag volontaire ou trace de raclage appuyée ?)	eraser	20180920	NA	NA	NA	NA	NA	NA	NA	NA	NA		Eraser ID: FAIL	No ID
749	Musée d'archéologie nationale	Isturitz	Saint-Périer	gde salle	1930	NA	I/F1 + II/E	Ist II 1930 + Ist I 1930	NA	object on splinter	mesial	128.1	12.7	9.5	subquadrangular	fract lang marche	fract postdep	yes	fract mésiale dents scie	eraser, then coring	20180920, then 20190117	14760	14550	70	30	0	110	210	1.42276	52.381		Eraser ID: Cattle; Contamination ID: No ID; Sample ID: Fin whale; 2nd Sample ID: Fin whale/Cow	Fin whale
780	Musée d'archéologie nationale	Isturitz	Saint-Périer	gde salle	1930	NA	I/F1	Ist I 1930	NA	wedge	distal	98	13.1	13	circular	fract postdep	partie active (ent)	yes	partie active : "biseau simple" façonné par raclage	eraser, then coring	20180920, then 20190117	12130	11930	60	80	0	60	200	1.6488	30		Eraser ID: Cattle - Bone chip ID: Cow/Sperm Whale; Contamination ID: Bovid/Cervid; Sample ID: Sperm whale/Bovid; 2nd Sample ID: Cow/Cetacean	Sperm whale
781	Muséum d'histoire naturelle de Toulouse	Isturitz	Mascaraux	NA	not known	NA	NA	NA	NA	point	distal	105.2	6.8	6.7	subquadrangular	fract lang charn	pointe à section circ	yes	rain longit sur 1 bord, incisions obliques sur l'autre bord	cut end	20190117	3770	3550	80	80	0	60	220	5.83554	27.2727		Contamination ID: Probable Sperm whale; Sample ID: Sperm whale	Sperm whale	MUSE21054	14430	60	16911-17446 cal BP		16.2	-13.809	16.746	3.23
783	Musée d'archéologie nationale	Vache	Robert	NA	not known	NA	3 & 4	83642 + 83643, F28/29 + K69	placards	unidentified	mesial	58.1	26.8	13.3	oval (lens-shaped?)	fract posdep (? concrétion)	fract postdep	yes	pièce fracturée longitudinalement, raccord de deux fgts	coring	20191129	6460	6100	220	100	0	40	360	5.57276	11.1111		Right whale / Bowhead whale	Right whale / Bowhead whale	MUSE20137	14100	60	16501-17046 cal BP		4.4	-18.48	10.785	6.28	N peak < 700 mV
785	Musée d'archéologie nationale	Vache	Robert	NA	not known	NA	4	83643, F8	placards	wedge	mesial-distal	63.2	19.2	13.2	oval (lens-shaped?)	fract postdep	mousse avec écrasements et enfoncements transversaux	yes	pourrait être même objet que V.3 cxliv mais pas de raccord	coring	20191129	15790	15480	200	90	0	20	310	1.96327	6.45161		Right whale / Bowhead whale	Right whale / Bowhead whale	MUSE20138	14020	60	16402-16967 cal BP		4.9	-17.316	12.304	3.88	N peak < 700 mV
786	Musée d'archéologie nationale	Mas d'Azil	Piette	NA	not known	NA	NA	47573, VF2 bas vrac boîte bleue	bac Piette 2	shaping/maintenance waste	technically complete	79.5	10.4	7	oval	sectionnement diabolo	pointe	yes	NA	eraser	20181115	NA	NA	NA	NA	NA	NA	NA	NA	NA		Eraser ID: FAIL	No ID
787	Musée d'archéologie nationale	Mas d'Azil?	Piette	NA	not known	NA	NA	VF2 bas	bac Piette 2	point with massive base	mesial-proximal?	62.1	10.2	10.1	subquadrangular	mousse	fract postdep	yes	rainures longit sur bords, gravure sur une face près de l'extr prox (décor ?)	eraser	20181115	NA	NA	NA	NA	NA	NA	NA	NA	NA		Eraser ID: FAIL	No ID
788	Musée d'archéologie nationale	Mas d'Azil?	Piette	NA	not known	NA	NA	VF2 bas	bac Piette 2	point	mesial	73	7.2	7.7	circular	indet (mal cons)	indet (mal cons)	yes	méplat sur un bord, rainure longit sur l'autre	eraser	20181115	NA	NA	NA	NA	NA	NA	NA	NA	NA		Eraser ID: FAIL	No ID
789	Musée d'archéologie nationale	Mas d'Azil	Piette	NA	not known	NA	NA	47966, VF2 bas	bac Piette 2	point	mesial	49	11.1	9.3	subquadrangular	indet (concrétion)	indet (concrétion)	yes	rainures longit sur bords	eraser	20181115	NA	NA	NA	NA	NA	NA	NA	NA	NA		Eraser ID: FAIL	No ID
790	Musée d'archéologie nationale	Mas d'Azil?	Piette	NA	not known	NA	NA	VF2 bas	bac Piette 2	point	mesial	72	12.4	8	hexagonal	fract lang bis	fract postdep	yes	sur chaque face : méplat longit avec incisions obliques	eraser	20181115	NA	NA	NA	NA	NA	NA	NA	NA	NA		Eraser ID: FAIL	No ID
791	Musée d'archéologie nationale	Mas d'Azil	Piette	NA	not known	NA	NA	47969 (?), E (?), VF2 bas	bac Piette 2	point?	mesial	127	14	10	oval	plan de frappe (repli des fibres, éclat)	mousse avec écrasement	yes	sur chaque bord : méplat avec incisions obliques. Fgt pointe repris en ciseau ?	eraser	20181115	NA	NA	NA	NA	NA	NA	NA	NA	NA		Eraser ID: FAIL	No ID
792	Musée d'archéologie nationale	Mas d'Azil?	Piette	NA	not known	NA	NA	VF2 bas	bac Piette 2	wedge	mesial	148.9	14	10	subquadrangular	plan de frappe (repli des fibres)	mousse avec écrasement	yes	série d'incisions obliques sur une face. rainure longit sur un bord.	eraser	20181115	NA	NA	NA	NA	NA	NA	NA	NA	NA		Eraser ID: FAIL	No ID
793	Musée d'archéologie nationale	Mas d'Azil?	Piette	NA	not known	NA	NA	NA	bac Piette 66	unidentified	mesial	63	9	9.1	subquadrangular	fract indet	fract lang marche	possible	NA	eraser	20181115	NA	NA	NA	NA	NA	NA	NA	NA	NA		Eraser ID: FAIL	No ID
794	Musée d'archéologie nationale	Mas d'Azil	Piette	NA	not known	NA	NA	47955, placard 10 tiroir 6	bac Piette 88	unidentified	mesial	76.8	13.8	11.4	circular with facets	fract indet	fract postdep	possible	NA	eraser	20181115	NA	NA	NA	NA	NA	NA	NA	NA	NA		Eraser ID: FAIL	No ID
798	Musée d'archéologie nationale	Saint-Michel	Mascaraux	NA	not known	NA	NA	56719, C2RMF: H1	placards	point with massive base	mesial-proximal	120.1	10.8	8.7	subquadrangular	intacte	fract postdep	yes	incisions obliques sur faces sup et inf de la partie prox ; 1 rainure longit sur chaque bord	bag, then coring	20180920, then 20191129	10900	10670	80	100	0	50	230	2.11009	21.7391		Bag ID: FAIL; coring ID: Right whale / Bowhead whale	Right whale / Bowhead whale	MUSE20139	14620	60	17114-17744 cal BP		9.1	-15.877	12.258	3.28
799	Musée d'archéologie nationale	Saint-Michel	Mascaraux	NA	not known	NA	NA	56410, B	placards	unidentified	mesial	99.2	12.2	8.1	subquadrangular	fract postdep	fract postdep	likely (atypical)	NA	bag, then coring	20180920, then 20191129	8930	8690	60	140	0	40	240	2.68757	16.6667		Bag ID: FAIL; coring ID: Sperm whale	Sperm whale	MUSE21042	14450	60	16930-17477 cal BP		8.8	-12.416	16.539	3.24
800	Musée d'archéologie nationale	Harpons	Saint-Périer	NA	not known	NA	A	C2RMF: B1	meuble Lespugue	foreshaft	mesial-distal	144.7	13.1	12.2	oval	fract postdep (quasi ent)	intacte	yes	à chaque extr : gouttière sur face sup et inf (négatif de fourche). Objet quasi entier (complet : 160 mm ?)	bag	20180920	NA	NA	NA	NA	NA	NA	NA	NA	NA		Bag ID: FAIL	No ID
801	Musée d'archéologie nationale	Harpons	Saint-Périer	NA	not known	NA	A	C2RMF: C1	meuble Lespugue	foreshaft	distal	47.5	14.5	12	subquadrangular	fract lang charn	fract postdep	yes	extr distale : gouttière sur face sup et inf (négatif de fourche)	bag	20180920	NA	NA	NA	NA	NA	NA	NA	NA	NA		Bag ID: FAIL	No ID
802	Musée de Lespugue	Harpons	Saint-Périer	NA	not known	NA	C	52	NA	wedge	mesial-distal	121.1	14.6	11.7	oval	fract lang marche	mousse avec écrasement	yes	pas possible de dire si outil de première intention ou pointe/préhampe recyclée	coring	20190822	18740	18470	80	80	0	110	270	1.44077	40.7407		Mammoth	Non Cetacean: Mammoth	MUSE21037	19870	110	23743-24208 cal BP		5.5	-21.174	9.175	3.24
808	Musée d'archéologie nationale	Espalungue	Piette	NA	not known	NA	NA	49102	salle Piette + bac Piette 92	point	mesial	275	10.8	8.8	subquadrangular	fract postdep	fract postdep	yes	pièce en 3 fgts : 2 raccordent, le 3e ne raccorde pas mais il est clair que c'est le même objet. Rainures longit sur bords, côté distal, sur une L de 100 mm. Arrachement de matière sur bord G, sur une L de 74 mm, origine inconnue.	eraser	20181115	NA	NA	NA	NA	NA	NA	NA	NA	NA		Eraser ID: FAIL	No ID
811	Musée d'archéologie nationale	Espélugues	Nelli	NA	not known	NA	NA	55330	placards	perforated element	complete	68	33	25	quarter-circle	mousse	mousse	yes	méplat latéral avec perforation non transperçante (largeur 13, profondeur environ 21)	bag	20180920	NA	NA	NA	NA	NA	NA	NA	NA	NA		Bag ID: FAIL	No ID
812	Musée d'archéologie nationale	Espélugues?	Nelli	NA	not known	NA	NA	NA	placards	point with massive base	mesial-proximal	190.5	8.8	8.8	subquadrangular	intacte, mousse	fract lang charn	yes	série d'incisions obliques sur 3 faces, depuis l'extr prox, sur une longueur de 42 mm. Rainures longit sur les bords, côté distal, sur une L de 89 et 134 mm	bag	20180920	NA	NA	NA	NA	NA	NA	NA	NA	NA		Bag ID: FAIL	No ID
814	Musée d'archéologie nationale	Mas d'Azil	Breuil	NA	not known	NA	NA	50325	placards	unidentified	mesial-pointed	53.6	12.5	11.3	subquadrangular	fract postdep	pointe	yes	NA	bag, then coring	20180920, then 20191129	4670	4410	140	90	0	30	260	5.56745	11.5385		Bag ID: FAIL; coring ID: No ID, polymer contamination?	No ID	MUSE21059	failed			GIS	5.5	failed
815	Musée de l'Homme, Paris	Tuc d'Audoubert	Bégouën	NA	not known	NA	NA	55.33.9.1	NA	foreshaft	mesial-distal	344	13.8	13.3	subquadrangular	fract dents scie	fracture récente des deux fourchons	likely	NA	drilling	20190618	NC	NC	17	0	0	NC	NC	NA	NA	Sampled core of object, from old break with glue.	Sperm whale	Sperm whale
816	Muséum d'histoire naturelle de Toulouse	Mas d'Azil	Régnault	NA	not known	NA	NA	n° 17	bac 78 bte 2	blank?	mesial-pointed (blunt)	86	17.6	15.5	subtriangular	mousse	fract lang charn	yes	extr distale : 3 départs de rainure ; bloc subdivisé en 3 bag de 5, 5 et 15 mm de large ?	coring	20190117	10240	10110	100	30	0	0	130	1.26953	0		Contamination ID: Probable sperm whale; Sample ID: Sperm whale; 2nd Sample ID: Sperm whale	Sperm whale	MUSE20131	14440	90	16875-17532 cal BP		7.7	-13.641	16.887	3.3071
817	Muséum d'histoire naturelle de Toulouse	Mas d'Azil	Régnault	NA	not known	NA	NA	MAZ 99.23.24	70.4 n° 6	point with massive base	mesial-proximal	140	9.3	8.8	subquadrangular	mousse	fract lang marche	likely	NA	coring	20190117	8810	8600	100	80	0	30	210	2.38365	14.2857		Contamination ID: Sperm whale; Sample ID: Sperm whale; 2nd Sample ID: Sperm whale	Sperm whale	MUSE21038	14040	60	16428-16987 cal BP		5.6	-13.485	17.47	3.39
818	Musée de Borda, Dax	Brassempouy	Laporterie	NA	not known	NA	NA	Brassempouy 566	bac jaune	unidentified	mesial	76.1	9.8	9.7	circular	fract postdep	fract postdep	yes	NA	drilling	20190521	6330	6100	90	90	0	50	230	3.63349	21.7391		Elephantidae (includes Mammoth)	Non Cetacean: Mammoth	MUSE20132	23760	170	27632-28461 cal BP		12.6	-21.637	5.508	3.22
819	Musée de Borda, Dax	Brassempouy	Laporterie	NA	not known	NA	NA	Brassempouy 1224	bac jaune	wedge	mesial-proximal	60.1	22.4	11.8	oval	plan de frappe (écrasement des fibres, éclats)	fract postdep	likely	NA	drilling	20190521	13910	13700	90	100	0	20	210	1.50971	9.52381		Elephantidae (includes Mammoth)	Non Cetacean: Mammoth	MUSE20133	24030	180	27805-28635 cal BP		4.9	-21.416	8.277	4.52	N peak < 700 mV
820	Musée Despiau-Wlérick, Mont-de-Marsan	Brassempouy	Dubalen	NA	not known	NA	NA	Brassempouy	bac jaune	shaping/maintenance waste?	mesial-proximal	69.9	13.5	10	subquadrangular	sectionnement diabolo ?	fract postdep	yes	section ± trapézoidale ; rainure longit peu profonde sur la plus grande face	drilling	20190521	9020	8830	50	80	0	60	190	2.10643	31.5789		Gray whale	Gray whale	MUSE21039	13940	60	16299-16884 cal BP		3.5	-13.199	12.769	3.44
821	Musée Despiau-Wlérick, Mont-de-Marsan	Brassempouy	Dubalen	NA	not known	NA	NA	Brassempouy	9A5	unidentified	mesial	37.4	8	7.8	circular	fract postdep	fract postdep	yes	NA	cut end	20190521	2850	2740	40	70	0	0	110	3.85965	0		Sperm whale	Sperm whale	MUSE21040	13660	60	15946-16514 cal BP		7.6	-13.974	17.444	3.31
822	Musée Despiau-Wlérick, Mont-de-Marsan	Brassempouy	Dubalen	NA	not known	NA	NA	Brassempouy	NA	point	mesial-distal	122	14	13	oval	fract lang marche	pointe	likely	NA	drilling	20190521	22020	21860	80	80	0	0	160	0.726612	0	Consolidant (impregnated)	Fin whale	Fin whale	MUSE21041	14150	70	16536-17119 cal BP		7.4	-14.472	12.977	3.22
823	Musée du Mas d'Azil	Mas d'Azil	Péquart	Galerie des Silex	not known	NA	NA	NA	boîte 93	unidentified	mesial	52.8	14.9	11.2	oval	fract postdep	fract postdep	yes	NA	coring	20230126	6720	6350	170	160	0	40	370	5.50595	10.8108		No ID, poor spectra	No ID
824	Musée du Mas d'Azil	Mas d'Azil	Péquart	Galerie des Silex	not known	NA	NA	NA	boîte 93	point	distal	24.4	8.2	6.3	oval	fract postdep	pointe	yes	NA	cut end	20230126	700	490	20	160	0	30	210	30	14.2857		No ID, poor spectra	No ID
825	Musée du Mas d'Azil	Mas d'Azil	Péquart	Galerie des Silex	not known	NA	NA	D.535	boîte 93	point with double bevel	pseudo-mesial	130.5	15.1	14.4	circular with facets	fract lang charn	mal cons	yes	quasi entière (160 max à l'origine ?), typologiquement atypique ; facettes sur les bords	drilling	20230126	23240	23160	60	0	0	20	80	0.344234	25		No ID, poor spectra	No ID
826	Musée d'archéologie nationale	Marsoulas	Régnault	NA	not known	NA	NA	50965e	placards	point	mesial-distal	36.7	8.1	5.8	subtriangular	fract postdep	ébréchure postdep	possible	NA	bag, then cut end	20180920, then 20191129	1350	1180	50	100	0	20	170	12.5926	11.7647		Bag ID: FAIL; cut end ID: Probable horse	Non Cetacean: Equid	MUSE21060	11860	50	13528-13800 cal BP		2.4	-20.455	5.814	3.16
827	Musée national de Préhistoire, les Eyzies-de-Tayac	Madeleine	Peyrony	NA	not known	NA	Magd. V	NA	bac RH 33 A 3, boite 2313	point with massive base	mesial-proximal	129	13.2	12.8	circular	base massive (ent)	fract lang marche	yes	NA	drilling	20190328	18580	18460	60	0	0	60	120	0.645856	50		Gray Whale (both INT and EXT samples produced same ID)	Gray whale
828	Centre départemental du patrimoine - abbaye d'Arthous	Duruthy	Arambourou	NA	not known	NA	4	CDP 79.1.267, S CV couche 2 (réattr. 3) 224	CDP 79.1	point	mesial-distal	352	24.3	21.2	oval	fract indet	fract lang bis	likely	NA	drilling	20190520	136900	136560	170	80	0	90	340	0.248356	26.4706	Consolidant. Sampled core of object, from old break with glue. Scraped surface before drilling to eliminate glue.	Gray whale	Gray whale	MUSE20134	14870	90	17379-18062 cal BP		1	-14.435	11.408	3.25559	N peak < 700 mV
829	Centre départemental du patrimoine - abbaye d'Arthous	Duruthy	Arambourou	NA	not known	NA	3	CDP 79.1.77, S BV couche 1	CDP 79.1	unidentified	mesial-pointed (lanceolate)	69.8	16.5	11.8	oval	fract dents scie	fract indet	likely	NA	cut end	20190520	10160	10030	50	40	0	40	130	1.27953	30.7692		Fin whale	Fin whale	MUSE20135	14470	90	16913-17584 cal BP		3.2	-14.371	11.815	3.34457	N peak < 700 mV
830	Centre départemental du patrimoine - abbaye d'Arthous	Duruthy	Arambourou	NA	not known	NA	3	CDP 79.1.18469, S BVI couche 1 n°48	CDP 79.1	unidentified	mesial	76.9	23	20.2	circular	fract postdep	fract postdep	yes	NA	drilling	20190520	27210	26970	90	50	0	100	240	0.882029	41.6667		Right whale / Bowhead whale	Right whale / Bowhead whale	MUSE20136	failed				0.4	failed
835	Direction régionale des affaires culturelles, site de Toulouse	Mas d'Azil	Jarry	rotonde entre Breuil et Piette	2014	SD3	remblais	NA	NA	point?	mesial-pointed	26	7.6	7	oval	fract lang marche	pointe	possible	4 courtes incisions transversales sur faces sup et bords	cut end + drilling	20210311	730	630	40	60	0	0	100	13.6986	0		Reindeer	Non Cetacean: Reindeer	MUSE21098	13710	50	16374-16820 cal BP		3.7	-19.199	3.524	3.22
910	Centre de conservation et d'étude d'Hasparren	Isturitz	Normand	GD	2005	burrows	burrows	NA	NA	point	mesial	57.8	11.2	8.7	quadrangular	fract lang charn	fract postdep	no (antler)	rain longit sur les 2 bords	coring, then drilling	20191002, then 20201013	6390	6120	50	190	0	30	270	4.22535	11.1111	Solid sample: 090mg	No ID, poor spectra, human keratins	No ID	MUSE20121	failed			GIS	6.8	failed
915	Centre de conservation et d'étude d'Hasparren	Isturitz	Normand	GD	2005	backdirt	backdirt	NA	NA	manufacturing waste	complete	144	54	15.9	circular	intacte	intacte	no (reindeer antler)	déchet d'élagage	coring, then drilling	20191002, then 20201013	42270	41760	60	380	0	70	510	1.20653	13.7255	Solid sample: 150mg	Reindeer	Non Cetacean: Reindeer	MUSE20122	14070	70	16966-17355 cal BP		7.2	-19.225	3.561	3.22
920	Centre de conservation et d'étude d'Hasparren	Isturitz	Normand	GD	2005	backdirt	backdirt	NA	NA	manufacturing waste	complete	37	26	11.8	oval	intacte	intacte	no (reindeer antler)	déchet d'élagage	coring, then drilling	20191002, then 20201013	5100	4800	50	210	0	40	300	5.88235	13.3333	Solid sample: 090mg	Reindeer	Non Cetacean: Reindeer	MUSE20123	14070	70	16966-17355 cal BP		7.6	-19.547	4.235	3.24
921	Centre de conservation et d'étude d'Hasparren	Isturitz	Normand	GD	2005	backdirt	backdirt	NA	NA	manufacturing waste	fragment	61.4	30	8.8	quadrangular	fract lang bis	fract lang bis	no (horse bone)	fragment de déchet d'extraction de baguettes (cf matrice à aiguilles)	coring, then drilling	20191002, then 20201013	15660	15310	50	260	0	40	350	2.23499	11.4286	Solid sample: 080mg	Equid	Non Cetacean: Equid	MUSE20124	13950	70	16646-17236 cal BP		8	-19.9	6.2	3.18
949	Centre de conservation et d'étude d'Hasparren	Isturitz	Normand	GD	2008	B4	C2	NA	NA	point	mesial	61.5	11	8.9	quadrangular	fract lang bis	fract postdep	no (antler)	rain longit sur les 2 bords	coring, then drilling	20191002, then 20201013	4470	4300	50	160	0	-40	170	3.80313	0	Solid sample: 020mg	Reindeer, poor spectra	Non Cetacean: Reindeer	MUSE20125	failed			GIS	0.2	failed
967	Centre de conservation et d'étude d'Hasparren	Isturitz	Normand	GD end of gallery	2009	backdirt	backdirt	NA	NA	half-round rod	mesial	93.7	16.7	10.6	flat-convex	fract lang bis	fract dents scie	no (antler)	rain longit sur face sup, incisions obliques sur face inf	coring, then drilling	20191002, then 20201013	12430	12000	60	290	0	80	430	3.45937	18.6047	Solid sample: 070mg	Reindeer	Non Cetacean: Reindeer	MUSE20126	13800	70	16502-16997 cal BP		7.1	-19.553	3.393	3.22
968	Gordailua, Irun	Ermittia	Barandiarán, Aranzadi	NA	NA	NA	III	ER III 13 (100-120)	caja 18	point with massive base	mesio-proximal	72.5	15	9	oblong	intacte, mousse	fract postdep	yes	Plusieurs stries obliques sur les 2 faces.	coring	20210201	6640	6390	150	100	0	0	250	3.76506	0		Gray whale, polymer peaks	Gray whale	MUSE21099	14420	50	16915-17416 cal BP		3.7	-12.443	12.677	3.23
969	Gordailua, Irun	Ermittia	Barandiarán, Aranzadi	NA	NA	NA	III	ER III 85	caja 18	point	mesio-distal	97	20	10	oval	fract lang	pointe	yes	Décor en V face sup interrompu par la fracture. Protubérances peu marquées sur les deux bords.	coring	20210201	11620	11320	140	110	0	50	300	2.58176	16.6667	Sampled from old break with glue	Gray whale	Gray whale	MUSE21100	14520	60	17004-17604 cal BP		7.4	-12.319	11.857	3.23
970	Gordailua, Irun	Urtiaga	Barandiarán, Aranzadi	Area 9	NA	NA	D	UR 9D 350	caja 44	unidentified	mesial	111.4	23.5	7.2	oblong	fract postdep	fract postdep	likely	Fine baguette qui présente sur chacune de ses faces plusieurs stries d'incisions et de raclage indéterminées. Ses deux bords semblent avoir été en partie mis en forme par raclage. Présence de plusieurs protubérances peu développées alignées.	drilling	20210201	14480	14380	70	60	0	-30	100	0.690608	0	Sampled from old break with glue	Gray whale	Gray whale	MUSE21101	14080	50	16492-17017 cal BP		9.7	-13.3	14.1	3.43
971	Gordailua, Irun	Ermittia	Barandiarán, Aranzadi	NA	NA	11	III	ER III 4 (75-97)	caja 18	point	mesio-distal	214	16.9	12.6	oblong	fract postdep	pointe	likely	Décoration remarquable constituée d'une gouttière longitudinale mésiale sur chacune des faces oblitérée par endroits de courtes stries obliques. Présence également de "proto-barbelures" sur chacun des bords de la pièce.	coring	20210201	40480	40160	160	140	0	20	320	0.790514	6.25	Sampled from old break with glue	Right whale / Bowhead whale	Right whale / Bowhead whale	MUSE21102	14470	60	16950-17513 cal BP		16.7	-15.719	13.101	3.17
972	Arkeologi Museoa, Bilbao	Bolinkoba	Barandiarán, Aranzadi	XI	NA	3H	IV	B 3H 60 IV 167	6.3.2.7 Bolsa 4	point	mesial	40.5	9	8	circular	fract lang charn	fract lang charn	likely	NA	cut end	20210201	1620	1460	80	80	0	0	160	9.87654	0		Equid	Non Cetacean: Equid	MUSE21103	14160	50	17069-17367 cal BP		5.6	-20.509	3.902	3.24
973	Museo de Altamira	Juyo	Freeman, González	NA	1989	9N, SC4	8	JU 890014#3	caja 31.4	blank?	mesial	81	16	13	triangular	fract postdep	fract lang	likely	NA	coring	20210202	6470	6280	80	110	0	0	190	2.93663	0		Fin whale	Fin whale	MUSE21104	16290	70	18992-19563 cal BP		6.1	-11.6	12.3	3.18
974	Museo de Altamira	Rascaño	González, Barandiarán	NA	1974	IXD	IVb	Ra CE 11473	caja 16.3 - bolsa 3	object on splinter	mesial	139	12	13	sub-circular	fract lang	fract lang	yes	Départ d'un biseau proximal sur une face ainsi que des stries obliques parallèles fines sur 3 faces (dont celle biseauté).	coring	20210202	21660	21340	160	70	0	90	320	1.47738	28.125	Sampled from old break with glue	Fin whale	Fin whale	MUSE21105	16770	70	19569-20187 cal BP		7	-15.1	9.1	3.18
975	Museo Arqueológico de Asturias, Oviedo	Caldas	Corchón	NA	1986?	H4	IIB	8638	boite C-06199 - sous boite: "compresseurs, os divers"	object on splinter	mesial	71	13	12	quadrangular	fract postdep	fract lang	yes	NA	coring	20210317	7720	7450	60	170	0	40	270	3.49741	14.8148	Solid part of 14C sample: 90mg	Sperm whale	Sperm whale	MUSE21106	13700	50	16010-16549 cal BP		4.4	-13.219	16.388	3.22
976	Museo Arqueológico de Asturias, Oviedo	Caldas	Corchón	NA	1988	G2, SC7	IIIc-IV	8640	boite C06204 - sous boite "Azagayas y varillas decoradas - niveles III, IV, V, VII" - bolsa 152	point with double bevel	proximal	59	11	7	oblong	intacte	fract lang	yes	Biseau double prondément strié de croisillons sur les deux faces.	drilling	20210317	3300	3270	20	0	0	10	30	0.909091	33.3333		Sperm whale	Sperm whale
977	Museo Arqueológico de Asturias, Oviedo	Caldas	Corchón	NA	1984	G5, SC7	V	8644	boite C06204 - sous boite "Azagayas y varillas decoradas - niveles III, IV, V, VII"	object on splinter	mesial	25	9.5	10	circular	fract lang charn	fract lang charn	likely	Aménagement d'un méplat central strié sur une face, de plusieurs incisions transversales et d'un motif en chevron sur les bords.	drilling	20210317	2440	2410	30	0	0	0	30	1.22951	0	Sample in two parts : outer part (sediment?) and inner part	Sperm whale	Sperm whale
978	Museo Arqueológico de Asturias, Oviedo	Caldas	Corchón	NA	1987	G5, SC6	VIIIb-IX	8645	boite C06204 - sous boite "Hueso Grab. Arte mueble. Nvs. IX, VIII, VII, VI, III"	point	mesial	67.5	11	8	quadrangular	fract lang charn	fract lang charn	yes	Rainure longitudinale, ainsi que 3 motifs en chevron, au niveau de la face supérieure.	drilling	20210317	3900	3880	20	0	0	0	20	0.512821	0		Cetacean (poor spectra)	Cetacean
979	Museo Arqueológico de Asturias, Oviedo	Caldas	Corchón	NA	1983	G4, SC8	VIII	8646	boite C06204 - sous boite "Azagayas decoradas Nv VIII"	point	mesial	76	9	7	quadrangular	fract postdep	fract lang charn	yes	Plusieurs incisions superficielles obliques sur la face supérieure.	drilling	20210317	3360	3360	20	0	0	-20	0	0	0		Dall's / Harbour porpoise (Phocoenidae)	Dall's / Harbour Porpoise
980	Museo Arqueológico de Asturias, Oviedo	Caldas	Corchón	NA	1990	G2, SC1	VIb	8647	boite C06204 - sous boite "varillas decoradas N. VI y VII, Azagayas decorad. N. VI y VII" Bolsa 10	point	mesial	61	11	10	circular	fract lang charn	fract lang	yes	Rainure longitudinale mésiale sur chacune des faces ainsi qu'un motif en croisillon sur la face supérieure.	drilling	20210317	6220	6200	20	0	0	0	20	0.321543	0		Blue whale	Blue whale
981	Museo Arqueológico de Asturias, Oviedo	Caldas	Corchón	NA	NC	G4	VIII	8648	boite C06203 - sous boite "Azagayas varillas VIII"	point	mesial	23	10	7	quadrangular	fract lang	fract postdep	yes	NA	drilling	20210317	1000	980	30	0	0	-10	20	2	0		Sperm whale	Sperm whale
982	Museo Arqueológico de Asturias, Oviedo	Caldas	Corchón	NA	1984	G3, SC9	VI	8650	boite C06203 - sous boite "Azagayas N. VI, N. V" - Bolsa 113	foreshaft?	proximal	48.5	10	10.5	circular	fract postdep	fract lang charn	likely	Multiples stries obliques sur chacune des faces du biseau double.	drilling	20210317	4630	4630	10	0	0	-10	0	0	0		Sperm whale	Sperm whale
983	Museo Arqueológico de Asturias, Oviedo	Tito Bustillo	García	Área de estancia	1970	C1	III	8658	boite C06203 - sous boite "Azagayas N. VI, N. V"	point	distal	50	12	11	circular	fract lang charn	pointe	likely	NA	drilling	20210317	3320	3300	20	0	0	0	20	0.60241	0		Sperm whale	Sperm whale
984	Museo Arqueológico de Asturias, Oviedo	Caldas	Corchón	NA	1986	G5	VIII	8666	bolsa 11	unidentified	mesio-distal	74	14	7	quadrangular	fract lang marche	intacte, mousse	likely	Méplat sur chacun des bords de la pièce avec incisions transversales.	drilling	20210317	4630	4600	30	0	0	0	30	0.647948	0		Right whale / Bowhead whale	Right whale / Bowhead whale
985	Museo Arqueológico de Asturias, Oviedo	Viña	Fortea	NA	1983	C13, SC NC	IV	8699	NA	point	mesio-distal	52	14	10	oblong	fract lang marche	pointe	yes	NA	drilling	20210317	4000	3980	20	0	0	0	20	0.5	0		Gray whale	Gray whale
986	Museo Arqueológico de Asturias, Oviedo	Viña	Fortea	NA	1986	J23, SC6	IV	8701	NA	object on splinter	mesial	63	12.5	11	circular	fract lang marche	fract lang marche	yes	NA	drilling	20210317	7510	7480	30	0	0	0	30	0.399467	0		Gray whale	Gray whale
987	Museo Arqueológico de Asturias, Oviedo	Viña	Fortea	NA	1982	E12, SC7	IV	8703	NA	point?	mesial	44	13	12	circular	fract lang charn	fract lang charn	likely	NA	drilling	20210317	5420	5390	30	0	0	0	30	0.553506	0		Sperm whale	Sperm whale
988	Centre départemental du patrimoine - abbaye d'Arthous	Duruthy	Arambourou	NA	not known	D4	4	NA	caisse 288-1	point	mesial-distal	122	19.1	12.7	oval	fract lang recassée postdep ? possible sectionnement diabolo	pointe	yes	décor sur la face sup : réseau d'incisions ondulées	coring	20210325	19430	19020	100	240	0	70	410	2.11014	17.0732	Solid part of 14C sample: 180mg	Gray whale	Gray whale	MUSE21107	14330	70	16784-17346 cal BP		6.8	-13.3	11.9	3.51	N peak < 700 mV
989	Centre départemental du patrimoine - abbaye d'Arthous	Duruthy	Arambourou	NA	not known	D8	3	NA	caisse 239-1	unworked	NA	48.5	15.1	10.7	quadrangular	NA	NA	possible	NA	drilling	20210326	4990	4910	60	0	0	20	80	1.60321	25		Cattle	Non Cetacean: Cattle
990	Centre départemental du patrimoine - abbaye d'Arthous	Duruthy	Arambourou	NA	not known	prime H15	3	NA	caisse 221-2	unworked	NA	34.1	16.9	10.1	quadrangular	NA	NA	possible	NA	drilling	20210326	3110	3010	90	0	0	10	100	3.21543	10		Cattle	Non Cetacean: Cattle
993	British Museum, London	Courbet	Lastic	NA	not known	NA	NA	64.12.26.896	NA	manufacturing waste	fragment	119	41	19	quadrangular	fract indet	fract indet	yes	NA	drilling	NC	NC	NC	NC	NC	NC	NC	NC	NC	NC	Sampled by the British Museum	Right whale / Bowhead whale with cow	Right whale / Bowhead whale
994	British Museum, London	Courbet	Lastic	NA	not known	NA	NA	64.12.26.375	NA	foreshaft	mesial-distal	132	9	9	circular	fract postdep	intacte (biseau simple)	yes	NA	drilling	NC	NC	NC	NC	NC	NC	NC	NC	NC	NC	Sampled by the British Museum	Sperm whale	Sperm whale
AN2 25/83-73 N17	Römisch-Germanisches Zentralmuseum	Andernach	Street	feature C2	1979-1983	25/83 2	planum 17	NA	NA	foreshaft	mesial	21.9	12.3	9.1	quadrangular	fract lang bis	fract lang bis	likely	fragment d'objet plus grand (139,2 x 13,7 x 13,6 mm), voir http://dx.doi.org/10.1016/j.jhevol.2013.01.015 pour détails	drilling	20191001	1820	1760	50	0	0	10	60	3.2967	16.6667		Gray whale	Gray whale
Cier B2 SC6 G1 20062	missing data	Cierro	missing data	NA	?	B2 SC6	G1	20062	NA	unworked	NA	33.4	10.9	8.2	oval	fract dents scie	mal cons	possible	NA	drilling	20191129	1590	1530	60	0	0	0	60	3.77358	0		Red deer / Fallow deer / Elk	Non Cetacean: Red deer / Fallow deer / Elk
Cier B2 SC7 6 17668	missing data	Cierro	missing data	NA	1977	B2 SC7	6	13/IV/77, 17668	NA	unworked	NA	25.4	5	3.1	NA	NA	NA	no (seal tooth)	width x thickness : DAP x DML limite couronne/racine	cut end	20191202	270	210	50	0	0	10	60	22.2222	16.6667		Red deer / Fallow deer / Elk	Non Cetacean: Red deer / Fallow deer / Elk
CovaRosa D4 B7	missing data	Cova Rosa	missing data	NA	1978	D4 B7	?	1978-07-26	NA	unworked	NA	14.1	3.9	2.4	NA	NA	NA	no (seal tooth)	width x thickness : DAP x DML limite couronne/racine	cut end	20191202	110	70	40	0	0	0	40	36.3636	0		Red deer / Fallow deer / Elk	Non Cetacean: Red deer / Fallow deer / Elk
SC A6 125 248	Arkeologi Museoa, Bilbao	Santa Catalina	Berganza	NA	2000	A6	III	NA	NA	unworked	NA	NA	NA	NA	NA	NA	NA	yes	NA	drilling	20190621	57310	57250	70	0	0	-10	60	0.104694	0	Mass before sampling: only the fgt sampled was weighed (complete object much larger)	Right whale / Bowhead whale	Right whale / Bowhead whale
SC A6 127 68	Arkeologi Museoa, Bilbao	Santa Catalina	Berganza	NA	2000	A6	III	NA	NA	unworked	NA	NA	NA	NA	NA	NA	NA	yes	NA	powder from bag	20190329	711370	710600	740	0	0	30	770	0.108242	3.8961	Did not have to sample (took bone powder from bottom of bag). Paraloid on larger fragments (but normally not on the ones sampled)	Right whale / Bowhead whale (both samples produced the same ID)	Right whale / Bowhead whale
SC A6 127 68	Arkeologi Museoa, Bilbao	Santa Catalina	Berganza	NA	2000	A6	III	NA	NA	unworked	NA	NA	NA	NA	NA	NA	NA	yes	NA	cut end	20191002	73260	73070	0	210	0	-20	190	0.25935	0	Solid sample: 140mg; not the same fragment as the ones used for ZooMS and photogrammetry	Right whale / Bowhead whale	Right whale / Bowhead whale	MUSE21034	13800	60	16119-16701 cal BP		1.4	-16.829	12.647	3.44
SC A6 127 68 A	Arkeologi Museoa, Bilbao	Santa Catalina	Berganza	NA	2000	A6	III	NA	NA	unworked	NA	NA	NA	NA	NA	NA	NA	yes	NA	cut end	20191018	1640	690	0	500	430	20	950	57.9268	2.10526	Solid 14C sample: 500mg. Four bone fragments (A, B, C, D) from same assemblage	Right whale / Bowhead whale	Right whale / Bowhead whale
SC A6 127 68 B	Arkeologi Museoa, Bilbao	Santa Catalina	Berganza	NA	2000	A6	III	NA	NA	unworked	NA	NA	NA	NA	NA	NA	NA	yes	NA	cut end	20191018	2820	1410	0	660	740	10	1410	50	0.70922	Solid 14C sample: 660mg. Four bone fragments (A, B, C, D) from same assemblage	Right whale / Bowhead whale	Right whale / Bowhead whale	MUSE20050	13770	60	16081-16657 cal BP		3.1	-15.044	14.126	3.24
SC A6 127 68 C	Arkeologi Museoa, Bilbao	Santa Catalina	Berganza	NA	2000	A6	III	NA	NA	unworked	NA	NA	NA	NA	NA	NA	NA	yes	NA	cut end	20191018	2110	1060	0	600	450	0	1050	49.763	0	Solid 14C sample: 600mg. Four bone fragments (A, B, C, D) from same assemblage	Right whale / Bowhead whale	Right whale / Bowhead whale
SC A6 127 68 D	Arkeologi Museoa, Bilbao	Santa Catalina	Berganza	NA	2000	A6	III	NA	NA	unworked	NA	NA	NA	NA	NA	NA	NA	yes	NA	cut end	20191018	9150	7380	0	750	990	30	1770	19.3443	1.69492	Solid 14C sample: 750mg. Four bone fragments (A, B, C, D) from same assemblage. Fragment D used for photogrammetry.	Right whale / Bowhead whale	Right whale / Bowhead whale	MUSE20051	13670	60	15959-16527 cal BP		5.4	-15.625	13.004	3.4
SC A6 130 15	Arkeologi Museoa, Bilbao	Santa Catalina	Berganza	NA	2000	A6	III	NA	NA	unworked	NA	NA	NA	NA	NA	NA	NA	yes	NA	drilling, then cut end, then cut end	20190208, then 20191002, then 20191018	8380	7890	80	400	0	10	490	5.84726	0	Solid samples: 120 and 160mg	Fin whale	Fin whale	MUSE20065	12790	70	14803-15385 cal BP		4.1	-13.844	11.648	3.19
SC A6 L31G 2971	Arkeologi Museoa, Bilbao	Santa Catalina	Berganza	NA	2000	A6	III	NA	NA	unworked	NA	NA	NA	NA	NA	NA	NA	possible	NA	powder from bag, then cut end + drilling	20190301, then 20191018	14060	13330	140	420	150	20	730	5.19203	NA	Did not have to sample (took bone powder from bottom of bag)	Right whale / Bowhead whale	Right whale / Bowhead whale	MUSE20049	13720	90	15972-16643 cal BP		5.4	-16.31	12.218	3.43
SC A6 L31H 2569	Arkeologi Museoa, Bilbao	Santa Catalina	Berganza	NA	2000	A6	III	NA	NA	unworked	NA	NA	NA	NA	NA	NA	NA	yes	NA	drilling	20190208	13710	13600	100	0	0	10	110	0.802334	9.09091		Fin whale	Fin whale
SC A8 101 366	Arkeologi Museoa, Bilbao	Santa Catalina	Berganza	NA	1998	A8	III	NA	NA	unworked	NA	NA	NA	NA	NA	NA	NA	yes	NA	drilling	20190301	21620	21550	70	0	0	0	70	0.323774	0		Probable cattle - messy high molecular weight peptides (HMWP)	Non Cetacean: Cattle
SC A8 118 63	Arkeologi Museoa, Bilbao	Santa Catalina	Berganza	NA	1999	A8	III	NA	NA	unworked	NA	NA	NA	NA	NA	NA	NA	yes	NA	powder from bag, then cut end	20190405, then 20191018	57310	57150	60	320	0	NA	160	0.279183	NA	Did not have to sample (took bone powder from bottom of bag)	Fin whale	Fin whale	MUSE20037	13040	50	15153-15672 cal BP		12.6	-13.955	11.335	3.25
SC A8 83 486	Arkeologi Museoa, Bilbao	Santa Catalina	Berganza	NA	1987	A8	II	NA	NA	unworked	NA	NA	NA	NA	NA	NA	NA	yes	NA	powder from bag, then cut end	20190301, then 20191018	18360	18090	120	270	0	NA	270	1.47059	NA	Did not have to sample (took bone powder from bottom of bag); solid sample: 210mg	Fin whale	Fin whale	MUSE20034	12700	70	14609-15259 cal BP		4.3	-14.44	11.597	3.47
SC A8 88 197	Arkeologi Museoa, Bilbao	Santa Catalina	Berganza	NA	1987	A8	II	NA	NA	unworked	NA	NA	NA	NA	NA	NA	NA	yes	NA	drilling, then cut end	20190301, then 20191002	14460	14310	60	90	0	0	150	1.03734	0		Fin whale	Fin whale	MUSE20127	11620	50	13195-13583 cal BP		3	-15.471	11.89	3.34729	N peak < 700 mV
SC A8 L31E 4201	Arkeologi Museoa, Bilbao	Santa Catalina	Berganza	NA	1999	A8	III	NA	NA	unworked	NA	NA	NA	NA	NA	NA	NA	yes	NA	drilling	20190405	15640	15550	80	0	0	10	90	0.575448	11.1111		Fin whale	Fin whale
SC A8 L31F 4063	Arkeologi Museoa, Bilbao	Santa Catalina	Berganza	NA	1999	A8	III	NA	NA	unworked	NA	NA	NA	NA	NA	NA	NA	yes	NA	drilling	20190405	10310	10230	70	0	0	10	80	0.775946	12.5		Fin whale	Fin whale
SC A8 L31H 3345	Arkeologi Museoa, Bilbao	Santa Catalina	Berganza	NA	1999	A8	III	NA	NA	unworked	NA	NA	NA	NA	NA	NA	NA	yes	NA	drilling	20190208	16780	16700	70	0	0	10	80	0.476758	12.5		Fin whale	Fin whale
SC A8 L31H 3346	Arkeologi Museoa, Bilbao	Santa Catalina	Berganza	NA	1999	A8	III	NA	NA	unworked	NA	NA	NA	NA	NA	NA	NA	yes	NA	drilling	20190208	7340	7250	90	0	0	0	90	1.22616	0		Cervid (red deer/fallow deer/elk (Alces alces)) / Bovid (gazelle/antelope)	Non Cetacean: Cervid / Bovid
SC B4 87 76	Arkeologi Museoa, Bilbao	Santa Catalina	Berganza	NA	1986	B4	II	NA	NA	unworked	NA	NA	NA	NA	NA	NA	NA	yes	NA	drilling, then cut end	20190301, then 20191018	15310	14950	70	300	0	-10	360	2.3514	0	Solid sample: 210mg	Fin whale	Fin whale	MUSE20035	12990	50	15096-15611 cal BP		4.6	-13.984	12.136	3.25
SC B4 87 77	Arkeologi Museoa, Bilbao	Santa Catalina	Berganza	NA	1986	B4	II	NA	NA	unworked	NA	NA	NA	NA	NA	NA	NA	yes	NA	drilling, then cut end, then cut end	20190301, then 20191002, then 20191018	8570	7810	80	640	0	40	760	8.86814	5.26316	Solid samples: 290 and 140mg	Fin whale	Fin whale	MUSE20066	12670	60	14580-15204 cal BP		5.5	-13.718	11.332	3.18
SC B6 109 1085	Arkeologi Museoa, Bilbao	Santa Catalina	Berganza	NA	1992	B6	III	NA	NA	unworked	NA	NA	NA	NA	NA	NA	NA	yes	NA	drilling, then cut end	20190426, then 20191018	10540	10280	50	190	0	20	260	2.46679	7.69231	Solid sample: 160mg	Fin whale	Fin whale	MUSE20038	13010	50	15119-15634 cal BP		4.7	-14.28	11.202	3.31
SC B6 135 24	Arkeologi Museoa, Bilbao	Santa Catalina	Berganza	NA	1997	B6	III	NA	NA	unworked	NA	NA	NA	NA	NA	NA	NA	yes	NA	drilling, then cut end	20190426, 20191018	32400	32030	60	300	0	10	370	1.14198	0	Solid sample: 210mg	Fin whale	Fin whale	MUSE20039	13060	50	15177-15699 cal BP		8.3	-13.608	10.673	3.19
SC B6 143 4	Arkeologi Museoa, Bilbao	Santa Catalina	Berganza	NA	1997	B6	III	NA	NA	unworked	NA	NA	NA	NA	NA	NA	NA	yes	NA	drilling, then cut end	20190301, then 20191018	12280	11820	120	300	0	40	460	3.74593	0	Solid sample: 180mg	Fin whale	Fin whale	MUSE20040	13050	70	15137-15714 cal BP		7.1	-14.27	10.969	3.52
SC B6 151 48	Arkeologi Museoa, Bilbao	Santa Catalina	Berganza	NA	1997	B6	III	NA	NA	unworked	NA	NA	NA	NA	NA	NA	NA	yes	NA	drilling, then cut end, then cut end	20190405, then 20191002, then 20191018	6840	6450	50	330	0	10	390	5.70175	0	Solid samples: 080mg and 120mg	Fin whale	Fin whale	MUSE20067	12990	60	15082-15624 cal BP		7	-14	11.177	3.24
SC B6 152 44	Arkeologi Museoa, Bilbao	Santa Catalina	Berganza	NA	1997	B6	III	NA	NA	unworked	NA	NA	NA	NA	NA	NA	NA	yes	NA	drilling, then cut end, then cut end	20190426, then 20191002, then 20191018	7650	7300	70	270	0	10	350	4.57516	0	Solid samples: 100mg and 110mg	Fin whale	Fin whale	MUSE20068	13170	60	15293-15868 cal BP		5.2	-13.27	11.045	3.08
SC B6 83 67	Arkeologi Museoa, Bilbao	Santa Catalina	Berganza	NA	1987	B6	II	NA	NA	unworked	NA	NA	NA	NA	NA	NA	NA	yes	NA	drilling, then cut end	20190301, then 20191018	19490	19070	90	310	0	20	420	2.15495	4.7619	Solid sample: 220mg	Fin whale	Fin whale	MUSE20036	12970	50	15072-15588 cal BP		5.9	-13.962	10.572	3.48
SC B6 91 138	Arkeologi Museoa, Bilbao	Santa Catalina	Berganza	NA	1987	B6	II	NA	NA	unworked	NA	NA	NA	NA	NA	NA	NA	yes	NA	drilling	20190301	7230	7130	70	0	0	30	100	1.38313	30		Fin whale	Fin whale
SC B6 L21 338	Arkeologi Museoa, Bilbao	Santa Catalina	Berganza	NA	1986	B6	II	NA	NA	unworked	NA	NA	NA	NA	NA	NA	NA	yes	NA	drilling	20190301	5230	5150	70	0	0	10	80	1.52964	12.5		Fin whale	Fin whale
SC B6 L23 400	Arkeologi Museoa, Bilbao	Santa Catalina	Berganza	NA	1987	B6	II	NA	NA	unworked	NA	NA	NA	NA	NA	NA	NA	yes	NA	drilling	20190301	2090	2020	70	0	0	0	70	3.34928	0		Fin whale	Fin whale
SC B6 L29 1584	Arkeologi Museoa, Bilbao	Santa Catalina	Berganza	NA	1989	B6	II	NA	NA	unworked	NA	NA	NA	NA	NA	NA	NA	yes	NA	drilling	20190301	3640	3600	60	0	0	-20	40	1.0989	0		Cattle	Non Cetacean: Cattle
SC B6 L30D 1161	Arkeologi Museoa, Bilbao	Santa Catalina	Berganza	NA	1997	B6	III	NA	NA	unworked	NA	NA	NA	NA	NA	NA	NA	possible	NA	drilling	20190426	3500	3450	50	0	0	0	50	1.42857	0		Probable cattle	Non Cetacean: Cattle
SC B6 L31A 1913	Arkeologi Museoa, Bilbao	Santa Catalina	Berganza	NA	1997	B6	III	NA	NA	unworked	NA	NA	NA	NA	NA	NA	NA	yes	NA	drilling	20190405	11500	11400	80	0	0	20	100	0.869565	20		Fin whale	Fin whale
SC B6 L31D 2499	Arkeologi Museoa, Bilbao	Santa Catalina	Berganza	NA	1997	B6	III	NA	NA	unworked	NA	NA	NA	NA	NA	NA	NA	possible	NA	drilling	20190405	7800	7730	60	0	0	10	70	0.897436	14.2857	JMP says: probably ungulate; whale unlikely	Probable cattle	Non Cetacean: Cattle
SC B6 L31E 3198	Arkeologi Museoa, Bilbao	Santa Catalina	Berganza	NA	1997	B6	III	NA	NA	unworked	NA	NA	NA	NA	NA	NA	NA	possible	NA	bone chip from bag	20190426	8310	8310	50	0	0	NA	0	0	NA	Did not have to sample (took bone chip from bottom of bag)	Cervid (red deer/fallow deer/elk (Alces alces)) / Bovid (gazelle/antelope)	Non Cetacean: Cervid / Bovid
SC B8 118 1518	Arkeologi Museoa, Bilbao	Santa Catalina	Berganza	NA	1995	B8	III	NA	NA	unworked	NA	NA	NA	NA	NA	NA	NA	possible	NA	drilling, then cut end	20190405, then 20191018	8440	8080	60	300	0	0	360	4.2654	0	Solid sample: 150mg	Fin whale	Fin whale	MUSE20044	12590	70	14408-15112 cal BP		0.3	failed
SC B8 124 1180	Arkeologi Museoa, Bilbao	Santa Catalina	Berganza	NA	1995	B8	III	NA	NA	unworked	NA	NA	NA	NA	NA	NA	NA	yes	NA	drilling, then cut end	20190405, then 20191018	16780	16500	50	220	0	10	280	1.66865	3.57143	Solid sample: 170mg	Fin whale	Fin whale	MUSE20041	13090	50	15212-15740 cal BP		8.1	-14.981	10.949	3.42
SC B8 124 1268	Arkeologi Museoa, Bilbao	Santa Catalina	Berganza	NA	1992	B8	III	NA	NA	unworked	NA	NA	NA	NA	NA	NA	NA	yes	NA	powder from bag	20190405	7080	7080	50	0	0	NA	0	0	NA	Did not have to sample (took bone powder from bottom of bag)	Sheep/Antelope/Cervid	Non Cetacean: Sheep / Antelope / Cervid
SC B8 132 208	Arkeologi Museoa, Bilbao	Santa Catalina	Berganza	NA	1992	B8	III	NA	NA	unworked	NA	NA	NA	NA	NA	NA	NA	possible	NA	drilling	20190213	22660	22570	70	0	0	20	90	0.397176	22.2222		Cattle	Non Cetacean: Cattle
SC B8 142 4067	Arkeologi Museoa, Bilbao	Santa Catalina	Berganza	NA	1995	B8	III	NA	NA	unworked	NA	NA	NA	NA	NA	NA	NA	yes	NA	drilling, then cut end	20190213, then 20191002	8180	7880	50	200	0	50	300	3.66748	16.6667	Consolidant? Solid sample: 140mg	Fin whale	Fin whale	MUSE21035	13070	60	15175-15726 cal BP		9.5	-14.747	11.329	3.38
SC B8 143 1392	Arkeologi Museoa, Bilbao	Santa Catalina	Berganza	NA	1995	B8	III	NA	NA	unworked	NA	NA	NA	NA	NA	NA	NA	yes	NA	bone chip from bag, then cut end + drilling	20190426, then 20191018	37020	36650	80	170	150	NA	370	0.99946	NA	Did not have to sample (took bone chip from bottom of bag)	Fin whale/Right whale/Bowhead whale	Cetacean	MUSE20043	13040	50	15153-15672 cal BP		2.8	-13.549	10.911	3.11	probably fin whale
SC B8 144 439	Arkeologi Museoa, Bilbao	Santa Catalina	Berganza	NA	1992	B8	III	NA	NA	unworked	NA	NA	NA	NA	NA	NA	NA	yes	NA	drilling, then cut end	20190213, then 20191018	33990	33510	90	410	0	-20	480	1.41218	0	Solid sample: 320mg	Fin whale	Fin whale	MUSE20045	13090	50	15212-15740 cal BP		2.5	-14.116	11.538	3.24
SC B8 144 548	Arkeologi Museoa, Bilbao	Santa Catalina	Berganza	NA	1992	B8	III	NA	NA	unworked	NA	NA	NA	NA	NA	NA	NA	yes	NA	drilling, then cut end	20190213, then 20191002	43460	43170	120	160	0	10	290	0.66728	3.44828	Consolidant? Solid sample: 100mg	Fin whale	Fin whale	MUSE21036	13080	60	15187-15740 cal BP		1.7	-15.18	11.046	3.45
SC B8 148 62	Arkeologi Museoa, Bilbao	Santa Catalina	Berganza	NA	1995	B8	III	NA	NA	unworked	NA	NA	NA	NA	NA	NA	NA	yes	NA	drilling	20190208	13280	13150	100	0	0	30	130	0.978916	23.0769	Consolidant?	Cervid (red deer/fallow deer/elk (Alces alces)) / Bovid (gazelle/antelope)	Non Cetacean: Cervid / Bovid
SC B8 151 4024	Arkeologi Museoa, Bilbao	Santa Catalina	Berganza	NA	1995	B8	III	NA	NA	unworked	NA	NA	NA	NA	NA	NA	NA	yes	NA	drilling, then cut end	20190213, then 20191018	18000	17630	50	310	0	10	370	2.05556	2.7027	Consolidant? Solid sample: 240mg	Fin whale	Fin whale	MUSE20046	13050	50	15164-15685 cal BP		3.5	-14.225	11.278	3.24
SC B8 151 477	Arkeologi Museoa, Bilbao	Santa Catalina	Berganza	NA	1992	B8	III	NA	NA	unworked	NA	NA	NA	NA	NA	NA	NA	yes	NA	drilling, then cut end	20190213, then 20191018	26320	25940	80	280	0	20	380	1.44377	5.26316	Consolidant? Solid sample: 200mg	Fin whale	Fin whale	MUSE20047	13080	50	15201-15727 cal BP		4.5	-13.54	10.745	3.2
SC B8 151 49	Arkeologi Museoa, Bilbao	Santa Catalina	Berganza	NA	1992	B8	III	NA	NA	unworked	NA	NA	NA	NA	NA	NA	NA	no (ibex radio-ulna)	NA	cut end, then cut end	20191002, then 20201013	26650	26060	50	510	0	30	590	2.21388	5.08475	Solid sample: 340mg	Goat	Non Cetacean: Goat	MUSE20115	12530	60	14359-15120 cal BP		2.6	-19.641	2.867	3.21
SC B8 153 130	Arkeologi Museoa, Bilbao	Santa Catalina	Berganza	NA	1995	B8	III	NA	NA	unworked	NA	NA	NA	NA	NA	NA	NA	possible	NA	drilling, then cut end	20190208, then 20191002	10810	10470	60	260	0	20	340	3.14524	5.88235	Solid sample: 150mg	Fin whale	Fin whale	MUSE20069	13010	60	15106-15648 cal BP		0.5	failed
SC B8 153 147	Arkeologi Museoa, Bilbao	Santa Catalina	Berganza	NA	1995	B8	III	NA	NA	unworked	NA	NA	NA	NA	NA	NA	NA	yes	NA	drilling, then cut end, then cut end	20190208, then 20191002, then 20191018	38920	38330	50	490	0	50	590	1.51593	8.47458	Solid samples: 130mg and 140mg	Fin whale	Fin whale	MUSE20033	13070	60	15175-15726 cal BP		6.2	-14.069	10.916	3.29
SC B8 154 129	Arkeologi Museoa, Bilbao	Santa Catalina	Berganza	NA	1997	B8	III	NA	NA	unworked	NA	NA	NA	NA	NA	NA	NA	possible	NA	drilling, then cut end, then cut end	20190208, then 20191002, then 20191018	13430	12950	60	400	0	20	480	3.57409	4.16667	Solid samples: 080mg and 240mg	Fin whale	Fin whale	MUSE20071	13130	60	15246-15811 cal BP		10	-13.621	11.033	3.17
SC B8 154 150	Arkeologi Museoa, Bilbao	Santa Catalina	Berganza	NA	1995	B8	III	NA	NA	unworked	NA	NA	NA	NA	NA	NA	NA	yes	NA	drilling, then cut end	20190208, then 20191018	24680	24560	70	0	0	50	120	0.486224	0	Solid sample: 350mg	Fin whale/Gray whale/Humpback whale	Cetacean	MUSE20048	failed			GIS	3.9	failed
SC B8 154 2135	Arkeologi Museoa, Bilbao	Santa Catalina	Berganza	NA	1995	B8	III	NA	NA	unworked	NA	NA	NA	NA	NA	NA	NA	yes	NA	powder from bag, then drilling	20190405, then 20191018	155460	155260	110	0	0	90	200	0.12865	NA	Did not have to sample (took bone powder from bottom of bag)	polymer; mixed whale & non-whale underneath the polymer; probable Fin whale	Cetacean
SC B8 154 468	Arkeologi Museoa, Bilbao	Santa Catalina	Berganza	NA	1992	B8	III	NA	NA	unworked	NA	NA	NA	NA	NA	NA	NA	yes	NA	drilling, then cut end, then cut end	20190213, then 20191002, then 20191018	25460	24800	100	540	0	20	660	2.5923	0	Solid samples: 110mg and 250mg	Fin whale	Fin whale	MUSE20072	13130	60	15246-15811 cal BP		4.6	-13.584	11.452	3.06
SC B8 159 145	Arkeologi Museoa, Bilbao	Santa Catalina	Berganza	NA	1997	B8	III	NA	NA	unworked	NA	NA	NA	NA	NA	NA	NA	yes	NA	drilling, then cut end	20190208, then 20191002	59290	58920	90	240	0	40	370	0.624051	10.8108	Consolidant? Solid sample: 180mg	Fin whale	Fin whale	MUSE20073	13140	60	15258-15825 cal BP		4.3	-14.457	11.849	3.2
SC B8 L30 2897	Arkeologi Museoa, Bilbao	Santa Catalina	Berganza	NA	1991	B8	III	NA	NA	unworked	NA	NA	NA	NA	NA	NA	NA	yes	NA	drilling	20190426	1930	1840	70	0	0	20	90	4.66321	22.2222		Cervid	Non Cetacean: Red deer / Fallow deer / Elk
SC B8 L31G 10146	Arkeologi Museoa, Bilbao	Santa Catalina	Berganza	NA	1995	B8	III	NA	NA	unworked	NA	NA	NA	NA	NA	NA	NA	yes	NA	drilling	20190213	25250	25160	90	0	0	0	90	0.356436	0		Fin whale	Fin whale
SC B8 L31G 10388	Arkeologi Museoa, Bilbao	Santa Catalina	Berganza	NA	1995	B8	III	NA	NA	unworked	NA	NA	NA	NA	NA	NA	NA	yes	NA	drilling	20190213	4370	4320	60	0	0	-10	50	1.14416	0		Fin whale	Fin whale
SC B8 L31G 10389	Arkeologi Museoa, Bilbao	Santa Catalina	Berganza	NA	1995	B8	III	NA	NA	unworked	NA	NA	NA	NA	NA	NA	NA	yes	NA	drilling	20190301	4550	4480	70	0	0	0	70	1.53846	0		Fin whale	Fin whale
SC B8 L31G 10390	Arkeologi Museoa, Bilbao	Santa Catalina	Berganza	NA	1995	B8	III	NA	NA	unworked	NA	NA	NA	NA	NA	NA	NA	yes	NA	drilling	20190301	11890	11820	80	0	0	-10	70	0.58873	0		Fin whale	Fin whale
SC B8 L31G 10391	Arkeologi Museoa, Bilbao	Santa Catalina	Berganza	NA	1995	B8	III	NA	NA	unworked	NA	NA	NA	NA	NA	NA	NA	yes	NA	drilling	20190213	4320	4260	60	0	0	0	60	1.38889	0		Cattle	Non Cetacean: Cattle
SC B8 L31G 3932	Arkeologi Museoa, Bilbao	Santa Catalina	Berganza	NA	1992	B8	III	NA	NA	unworked	NA	NA	NA	NA	NA	NA	NA	yes	NA	powder from bag, then drilling	20190621, then 20191018	157170	156860	290	0	0	20	310	0.197239	6.45161	Did not have to sample (took bone powder from bottom of bag)	Fin whale with Cattle peaks over top	Fin whale
SC B8 L31H 2161	Arkeologi Museoa, Bilbao	Santa Catalina	Berganza	NA	1995	B8	III	NA	NA	unworked	NA	NA	NA	NA	NA	NA	NA	yes	NA	drilling	20190208	6160	6110	50	0	0	0	50	0.811688	0		Fin whale	Fin whale
SC B8 L31H 2247	Arkeologi Museoa, Bilbao	Santa Catalina	Berganza	NA	1995	B8	III	NA	NA	unworked	NA	NA	NA	NA	NA	NA	NA	possible	NA	drilling	20190208	12080	11990	90	0	0	0	90	0.745033	0		Fin whale	Fin whale
SC B8 L31H 2248	Arkeologi Museoa, Bilbao	Santa Catalina	Berganza	NA	1995	B8	III	NA	NA	unworked	NA	NA	NA	NA	NA	NA	NA	possible	NA	drilling	20190208	3990	3910	80	0	0	0	80	2.00501	0		Fin whale	Fin whale
SC B8 L31H 2249	Arkeologi Museoa, Bilbao	Santa Catalina	Berganza	NA	1995	B8	III	NA	NA	unworked	NA	NA	NA	NA	NA	NA	NA	possible	NA	drilling	20190208	1580	1520	80	0	0	-20	60	3.79747	0		Cervid (red deer/fallow deer/elk (Alces alces)) / Bovid (gazelle/antelope)	Non Cetacean: Cervid / Bovid
SC B8 L31H 2250	Arkeologi Museoa, Bilbao	Santa Catalina	Berganza	NA	1995	B8	III	NA	NA	unworked	NA	NA	NA	NA	NA	NA	NA	possible	NA	drilling	20190208	6110	6050	50	0	0	10	60	0.981997	16.6667		Fin whale	Fin whale
SC B8 L31H 2251	Arkeologi Museoa, Bilbao	Santa Catalina	Berganza	NA	1995	B8	III	NA	NA	unworked	NA	NA	NA	NA	NA	NA	NA	possible	NA	drilling	20190208	3320	3260	50	0	0	10	60	1.80723	16.6667		Fin whale	Fin whale
SC B8 L31H 2252	Arkeologi Museoa, Bilbao	Santa Catalina	Berganza	NA	1995	B8	III	NA	NA	unworked	NA	NA	NA	NA	NA	NA	NA	possible	NA	drilling	20190208	2260	2180	60	0	0	20	80	3.53982	25		Fin whale	Fin whale
SC C4 L29 229	Arkeologi Museoa, Bilbao	Santa Catalina	Berganza	NA	not known	C4	II	NA	NA	blank?	mesial	69	28.8	8.8	elliptical	fract dents scie	fract dents scie	yes	NA	drilling	20191129	12270	12220	50	0	0	0	50	0.407498	0		Right whale / Bowhead whale	Right whale / Bowhead whale
SC C4 L29 3192	Arkeologi Museoa, Bilbao	Santa Catalina	Berganza	NA	1989	C4	II	NA	NA	unworked	NA	NA	NA	NA	NA	NA	NA	possible	NA	drilling	20190301	1390	1240	140	0	0	10	150	10.7914	6.66667	JMP says: probably ungulate; whale unlikely	Bovid (gazelle/antelope) / Cervid (red deer/fallow deer/elk)	Non Cetacean: Cervid / Bovid
SC C4 L29 3193	Arkeologi Museoa, Bilbao	Santa Catalina	Berganza	NA	1989	C4	II	NA	NA	unworked	NA	NA	NA	NA	NA	NA	NA	possible	NA	drilling	20190301	970	900	60	0	0	10	70	7.21649	14.2857	JMP says: probably ungulate; whale unlikely	Bovid / Cervid - messy spectra in general	Non Cetacean: Cervid / Bovid
SC C4 L29 3194	Arkeologi Museoa, Bilbao	Santa Catalina	Berganza	NA	1989	C4	II	NA	NA	unworked	NA	NA	NA	NA	NA	NA	NA	possible	NA	drilling	20190301	2570	2490	60	0	0	20	80	3.11284	25	JMP says: probably ungulate; whale unlikely	Bovid (sheep/gazelle/antelope) / Cervid (red deer/fallow deer/elk)	Non Cetacean: Cervid / Bovid
SC C6 146 55	Arkeologi Museoa, Bilbao	Santa Catalina	Berganza	NA	2000	C6	III	NA	NA	unworked	NA	NA	NA	NA	NA	NA	NA	possible	NA	drilling	20190405	3150	3090	60	0	0	0	60	1.90476	0	Consolidant?	Fin whale	Fin whale
SC C6 148 156	Arkeologi Museoa, Bilbao	Santa Catalina	Berganza	NA	1998	C6	III	NA	NA	unworked	NA	NA	NA	NA	NA	NA	NA	no (reindeer triquetrum)	NA	cut end, then cut end	20191002, then 20201013	1410	1150	60	190	0	10	260	18.4397	3.84615	Solid sample: 130mg	Reindeer	Non Cetacean: Reindeer	MUSE20114	12640	60	14840-15276 cal BP		7.7	-19.311	2.743	3.22
SC C6 156 91	Arkeologi Museoa, Bilbao	Santa Catalina	Berganza	NA	1998	C6	III	NA	NA	unworked	NA	NA	NA	NA	NA	NA	NA	no (reindeer phalanx 1)	NA	cut end, then cut end	20191002, then 20201013	2510	2240	50	230	0	-10	270	10.757	0	Solid sample: 190mg	Reindeer	Non Cetacean: Reindeer	MUSE20111	12560	60	14479-15160 cal BP		7.5	-19.429	2.548	3.26
SC C6 159 1	Arkeologi Museoa, Bilbao	Santa Catalina	Berganza	NA	1998	C6	III	NA	NA	unworked	NA	NA	NA	NA	NA	NA	NA	possible	NA	drilling, then cut end	20190426, then 20191018	6460	6060	50	340	0	10	400	6.19195	2.5	Solid sample: 200mg	Fin whale	Fin whale	MUSE20042	13060	50	15177-15699 cal BP		6	-13.988	10.846	3.4
SC C6 L29 3057	Arkeologi Museoa, Bilbao	Santa Catalina	Berganza	NA	1989	C6	II	NA	NA	unworked	NA	NA	NA	NA	NA	NA	NA	possible	NA	drilling	20190301	4150	4050	80	0	0	20	100	2.40964	20	JMP says: probably ungulate; whale unlikely	Cattle	Non Cetacean: Cattle
SC C6 L29 3058	Arkeologi Museoa, Bilbao	Santa Catalina	Berganza	NA	1989	C6	II	NA	NA	unworked	NA	NA	NA	NA	NA	NA	NA	possible	NA	drilling	20190301	3570	3450	110	0	0	10	120	3.36134	8.33333	JMP says: probably ungulate; whale unlikely	Bovid (gazelle/antelope) / Cervid (red deer/fallow deer/elk/roe deer) - messy HMWP	Non Cetacean: Cervid / Bovid
SC C6 L29 3059	Arkeologi Museoa, Bilbao	Santa Catalina	Berganza	NA	1989	C6	II	NA	NA	unworked	NA	NA	NA	NA	NA	NA	NA	possible	NA	drilling	20190301	5370	5250	110	0	0	10	120	2.23464	8.33333	JMP says: probably ungulate; whale unlikely	Bovid (gazelle/antelope) / Cervid (red deer/fallow deer/elk)	Non Cetacean: Cervid / Bovid
SC C6 L29 3060	Arkeologi Museoa, Bilbao	Santa Catalina	Berganza	NA	1989	C6	II	NA	NA	unworked	NA	NA	NA	NA	NA	NA	NA	possible	NA	drilling	20190301	2990	2920	60	0	0	10	70	2.34114	14.2857	JMP says: probably ungulate; whale unlikely	Sheep	Non Cetacean: Sheep
SC C6 L29 3061	Arkeologi Museoa, Bilbao	Santa Catalina	Berganza	NA	1989	C6	II	NA	NA	unworked	NA	NA	NA	NA	NA	NA	NA	possible	NA	drilling	20190301	1590	1520	70	0	0	0	70	4.40252	0	JMP says: probably ungulate; whale unlikely	Bovid (gazelle/antelope) / Cervid (red deer/fallow deer/elk)	Non Cetacean: Cervid / Bovid
SC C6 L29E 1581	Arkeologi Museoa, Bilbao	Santa Catalina	Berganza	NA	1992	C6	III	NA	NA	unworked	NA	NA	NA	NA	NA	NA	NA	yes	NA	powder eroded from bone when handling	20190426	62520	62480	50	0	0	-10	40	0.0639795	0	Did not have to drill (bone powder eroded from bone when handling)	Fin whale	Fin whale
SC C8 143 502	Arkeologi Museoa, Bilbao	Santa Catalina	Berganza	NA	1992	C8	III	NA	NA	unworked	NA	NA	NA	NA	NA	NA	NA	no (horse phalanx 1)	NA	cut end, then cut end	20191002, then 20201013	14200	13830	50	260	0	60	370	2.60563	16.2162	Solid sample: 190mg	Equid	Non Cetacean: Equid	MUSE20113	12640	60	14840-15276 cal BP		4	-20.706	2.685	3.24
SC C8 144 441	Arkeologi Museoa, Bilbao	Santa Catalina	Berganza	NA	1992	C8	III	NA	NA	unworked	NA	NA	NA	NA	NA	NA	NA	no (horse metapodial)	NA	cut end, then cut end	20191002, then 20201013	17780	17070	160	500	0	50	710	3.99325	7.04225	Solid sample: 420mg	Equid	Non Cetacean: Equid	MUSE20112	12570	60	14504-15171 cal BP		2.3	-20.982	2.632	3.19
SC C8 149 354	Arkeologi Museoa, Bilbao	Santa Catalina	Berganza	NA	1992	C8	III	NA	NA	unworked	NA	NA	NA	NA	NA	NA	NA	possible	NA	drilling, then cut end, then cut end	20190426, then 20191002, then 20191018	17980	17620	50	280	0	30	360	2.00222	8.33333	Solid samples: 130mg and 070 mg	Fin whale	Fin whale	MUSE20074	13050	60	15151-15699 cal BP		0.2	-14.341	11.415	3.24724
SC C8 152 296	Arkeologi Museoa, Bilbao	Santa Catalina	Berganza	NA	1992	C8	III	NA	NA	unworked	NA	NA	NA	NA	NA	NA	NA	no (large land mammal, long bone)	NA	cut end, then cut end	20191002, then 20201013	24330	23950	90	290	0	0	380	1.56186	0	Solid sample: 210mg	Cattle	Non Cetacean: Cattle	MUSE20110	12660	60	14903-15287 cal BP		2.4	-19.894	4.362	3.23
SC C8 155 815	Arkeologi Museoa, Bilbao	Santa Catalina	Berganza	NA	1992	C8	III	NA	NA	unworked	NA	NA	NA	NA	NA	NA	NA	no (large land mammal, long bone)	NA	cut end, then cut end	20191002, then 20201013	21410	20290	50	1010	0	60	1120	5.2312	5.35714	Solid sample: 810mg	Cattle	Non Cetacean: Cattle	MUSE20116	12600	60	14564-15212 cal BP		6.5	-19.688	4.236	3.23
SC C8 156 4951-1	Arkeologi Museoa, Bilbao	Santa Catalina	Berganza	NA	1992	C8	III	NA	NA	unworked	NA	NA	NA	NA	NA	NA	NA	yes	NA	drilling	20190426	45220	45160	50	0	0	10	60	0.132685	16.6667		Cattle	Non Cetacean: Cattle
SC C8 156 4951-2	Arkeologi Museoa, Bilbao	Santa Catalina	Berganza	NA	1992	C8	III	NA	NA	unworked	NA	NA	NA	NA	NA	NA	NA	yes	NA	powder from bag	20190426	73910	73910	50	0	0	0	0	0	NA	Did not have to sample (took bone powder from bottom of bag)	Cattle	Non Cetacean: Cattle
SC C8 157 1098	Arkeologi Museoa, Bilbao	Santa Catalina	Berganza	NA	1992	C8	III	NA	NA	unworked	NA	NA	NA	NA	NA	NA	NA	no (horse tibia)	NA	cut end, then cut end	20191002, then 20201013	21010	20690	50	200	0	70	320	1.52308	21.875	Solid sample: 160mg	Equid	Non Cetacean: Equid	MUSE20108	11950	60	13610-14029 cal BP		4.6	-21.196	2.751	3.25
SC C8 158 130	Arkeologi Museoa, Bilbao	Santa Catalina	Berganza	NA	1997	C8	III	NA	NA	unworked	NA	NA	NA	NA	NA	NA	NA	yes	NA	drilling, then cut end	20190208, then 20191002	20440	20260	60	120	0	0	180	0.880626	0	Solid sample: 040mg	Fin whale	Fin whale	MUSE20128	12810	60	14844-15390 cal BP		2	-14.664	11.374	3.44028
SC C8 158 179	Arkeologi Museoa, Bilbao	Santa Catalina	Berganza	NA	1992	C8	III	NA	NA	unworked	NA	NA	NA	NA	NA	NA	NA	no (large land mammal, long bone)	NA	cut end, then cut end	20191002, then 20201013	10480	10240	70	160	0	10	240	2.29008	4.16667	Solid sample: 090mg	Equid	Non Cetacean: Equid	MUSE20129.1	12270	50	14055-14804 cal BP		4.4	-21.32	3.5	3.77
SC C8 159 4855	Arkeologi Museoa, Bilbao	Santa Catalina	Berganza	NA	1992	C8	III	NA	NA	unworked	NA	NA	NA	NA	NA	NA	NA	no (ibex humerus)	NA	cut end, then cut end	20191002, then 20201013	21910	21500	60	320	0	30	410	1.87129	7.31707	Solid sample: 290mg	Goat	Non Cetacean: Goat	MUSE20109	12490	60	14315-15026 cal BP		2.5	-20.554	4.068	3.19
SC C8 L29F 1564	Arkeologi Museoa, Bilbao	Santa Catalina	Berganza	NA	1992	C8	III	NA	NA	unworked	NA	NA	NA	NA	NA	NA	NA	yes	NA	drilling	20190426	10720	10660	50	0	0	10	60	0.559701	16.6667		Fin whale	Fin whale
SC C8 L29G 10631	Arkeologi Museoa, Bilbao	Santa Catalina	Berganza	NA	1992	C8	III	NA	NA	unworked	NA	NA	NA	NA	NA	NA	NA	possible	NA	drilling	20190426	5340	5290	50	0	0	0	50	0.93633	0		Bovid (gazelle/antelope) / Cervid (red deer/fallow deer/elk (Alces alces))	Non Cetacean: Cervid / Bovid
SC C8 L29G 10632	Arkeologi Museoa, Bilbao	Santa Catalina	Berganza	NA	1992	C8	III	NA	NA	unworked	NA	NA	NA	NA	NA	NA	NA	possible	NA	drilling	20190426	2430	2330	100	0	0	0	100	4.11523	0		Horse	Non Cetacean: Equid
SC C8 L29H 5984	Arkeologi Museoa, Bilbao	Santa Catalina	Berganza	NA	1992	C8	III	NA	NA	unworked	NA	NA	NA	NA	NA	NA	NA	yes	NA	drilling	20190426	6200	6150	50	0	0	0	50	0.806452	0		Cattle	Non Cetacean: Cattle
SC C8 L29H 6015	Arkeologi Museoa, Bilbao	Santa Catalina	Berganza	NA	1992	C8	III	NA	NA	unworked	NA	NA	NA	NA	NA	NA	NA	possible	NA	drilling, then drilling	20190426, then 20191018	790	640	50	0	90	10	150	18.9873	6.66667		Seal / Sea lion	Non Cetacean: Seal / Sea lion
SC C8 L29H 6016	Arkeologi Museoa, Bilbao	Santa Catalina	Berganza	NA	1992	C8	III	NA	NA	unworked	NA	NA	NA	NA	NA	NA	NA	possible	NA	drilling	20190426	2000	1940	60	0	0	0	60	3	0		Bovid (gazelle/antelope) / Cervid (red deer/fallow deer/elk (Alces alces))	Non Cetacean: Cervid / Bovid
SC C8 L29H 6017	Arkeologi Museoa, Bilbao	Santa Catalina	Berganza	NA	1992	C8	III	NA	NA	unworked	NA	NA	NA	NA	NA	NA	NA	possible	NA	drilling	20190426	1570	1490	60	0	0	20	80	5.09554	25		Bovid (gazelle/antelope/sheep) / Cervid (red deer/fallow deer/elk (Alces alces))	Non Cetacean: Cervid / Bovid
SC C8 L29H 6018	Arkeologi Museoa, Bilbao	Santa Catalina	Berganza	NA	1992	C8	III	NA	NA	unworked	NA	NA	NA	NA	NA	NA	NA	possible	NA	drilling	20190426	1990	1950	40	0	0	0	40	2.01005	0	Unusually compact / hard to pierce	Fin whale	Fin whale
SC C8 L29H 6019	Arkeologi Museoa, Bilbao	Santa Catalina	Berganza	NA	1992	C8	III	NA	NA	unworked	NA	NA	NA	NA	NA	NA	NA	possible	NA	cut end	20190426	730	690	40	0	0	0	40	5.47945	0		Fin whale	Fin whale
SC C8 L29H 6020	Arkeologi Museoa, Bilbao	Santa Catalina	Berganza	NA	1992	C8	III	NA	NA	unworked	NA	NA	NA	NA	NA	NA	NA	possible	NA	drilling	20190426	1180	1140	50	0	0	-10	40	3.38983	0		Bovid (gazelle/antelope/sheep) / Cervid (red deer/fallow deer/elk (Alces alces))	Non Cetacean: Cervid / Bovid
SC C8 L29H 6021	Arkeologi Museoa, Bilbao	Santa Catalina	Berganza	NA	1992	C8	III	NA	NA	unworked	NA	NA	NA	NA	NA	NA	NA	possible	NA	drilling	20190426	850	790	40	0	0	20	60	7.05882	33.3333		Bovid (gazelle/antelope/sheep) / Cervid (red deer/fallow deer/elk (Alces alces))	Non Cetacean: Cervid / Bovid
SC C8 L29H 6022	Arkeologi Museoa, Bilbao	Santa Catalina	Berganza	NA	1992	C8	III	NA	NA	unworked	NA	NA	NA	NA	NA	NA	NA	possible	NA	drilling	20190426	2470	2410	50	0	0	10	60	2.42915	16.6667		Bovid (gazelle/antelope) / Cervid (red deer/fallow deer/elk (Alces alces))	Non Cetacean: Cervid / Bovid
SC C8 L31H 1892	Arkeologi Museoa, Bilbao	Santa Catalina	Berganza	NA	1997	C8	III	NA	NA	unworked	NA	NA	NA	NA	NA	NA	NA	yes	NA	drilling	20190208	8050	7970	50	0	0	30	80	0.993789	37.5		Fin whale	Fin whale
SC C8 L31H 1899	Arkeologi Museoa, Bilbao	Santa Catalina	Berganza	NA	1997	C8	III	NA	NA	unworked	NA	NA	NA	NA	NA	NA	NA	possible	NA	drilling	20190208	6390	6330	50	0	0	10	60	0.938967	16.6667		Fin whale	Fin whale
SLR16_IV/V_7c	MSH Mondes, Nanterre	Sous-le-Roc	White	zone IV/V	2016	pit 7c	NA	NA	NA	unworked	NA	NA	NA	NA	NA	NA	NA	possible	NA	coring	20190117	7080	6950	100	0	0	30	130	1.83616	23.0769		Contamination ID: Possible elephant; Sample ID: Elephant	Non Cetacean: Mammoth
SLR16_IV/V_7d	MSH Mondes, Nanterre	Sous-le-Roc	White	zone IV/V	2016	pit 7d	NA	NA	NA	point	mesial	58.2	17.1	11.5	oval	fract postdep	fract lang charn	possible	NA	coring	20190117	9650	9470	90	0	0	90	180	1.86528	50		Contamination ID: Possible elephant; Sample ID: Elephant	Non Cetacean: Mammoth
TdC15 EGIIIGF F13 SC1	Direction régionale des affaires culturelles, site de Poitiers	Taillis des Coteaux	Primault	NA	2015	F13 SC1	EGIIIGF	NA	NA	point	distal	23.8	11.2	10.2	circular	fract lang bis	pointe	possible	NA	drilling	20190621	1440	1410	40	0	0	-10	30	2.08333	0		Reindeer	Non Cetacean: Reindeer
TitoBustillo 89 XIIF 1C Co 3969/9	Museo Arqueológico de Asturias, Oviedo	Tito Bustillo	Moure	Área de estancia	NA	XII F	1C	Co 3969/9	NA	unworked	NA	21.8	5.2	3.3	NA	NA	NA	no (seal tooth)	width x thickness : DAP x DML limite couronne/racine	cut end	20191202	200	110	0	0	90	0	90	45	0		Red deer / Fallow deer / Elk	Non Cetacean: Red deer / Fallow deer / Elk
Hum1	Museo Arqueológico de Asturias, Oviedo	Tito Bustillo	Moure	Área de estancia	1981	XI C	1B	74	boite C-05618	blank?	mesio-proximal	181	12	11	quadrangular	fract lang	fract lang	yes	Long pan de rainurage longitudinal sur un bord	drilling + sawing	20230215	NA	NA	30	0	0	NA	NA	NA	NA		Sperm whale	Sperm whale
Hum4	Gordailua, Irun	Iruroin	NA	NA	1998	7D	Lecho 22	Ir.7D.122/123.29/30	NA	object on splinter	mesial	183	20	17	circular to quadrangular	fract lang	fract lang	yes	NA	coring	20230217	NA	NA	60	110	0	NA	NA	NA	NA		Sperm whale	Sperm whale	UCIAMS-289875 (R00214.1)	13880	50	16219-16780 cal BP		1.68	-13.08	16.08	3.25
Hum5	Musée d'Art et d'Archéologie du Périgord	Mas d'Azil	Maury	NA	1909	NA	NA	3945	Tiroir 13 "Ariège, divers France…"	unidentified	mesial	126	14	11	quadrangular	fract lang	fract postdep	yes	NA	coring	20230228	17615	17360	100	160	0	0	255	1.45	0		Sperm whale	Sperm whale	UCIAMS-289882 (R00215.1)	14240	190	16388-17462 cal BP		0.88	-13.27	17.36	3.28	small sample (0.18mgC)
Hum8	Museo Nacional de Ciencias Naturales, Madrid	La Paloma	Hernández et al.	NA	1974	NA	6	6889	Caja n°153 - n°inventario 6806-7088	point	mesial	32	13	9	elliptical	fract postdep	fract postdep	yes	NA	coring	20230315	2920	2700	90	130	0	0	220	7.53	0		Sperm whale	Sperm whale	UCIAMS-289876 (R00216.1)	14420	60	16887-17415 cal BP		1.68	-13.52	16.38	3.29
Hum9	Museo Nacional de Ciencias Naturales, Madrid	La Paloma	Hernández et al.	NA	NA	NA	4	6761	Caja n°152 - n°inventario 6663-6805	point	mesio-distal	97	17	10	oblong	fract lang charn	fract lang charn	yes	NA	coring	20230315	11620	11300	60	70	0	190	320	2.75	59.37		Fin whale	Fin whale	VERA-7978 (R00217.1)	14284	46	16730-17265 cal BP		4.8	-14.1	12.9	3.25
Hum14	Musée national de Préhistoire, les Eyzies-de-Tayac	Bourrouilla	Dachary	Remains of clandestine excavation	2012	NA	NA	MNP-2012-3-1-12	Caisse RH.29.A.9	unidentified	mesial	82	12	8	quadrangular	fract lang	fract lang charn	yes	NA	sawing	20230328	7330	7060	30	170	0	70	270	3.68	25.92		Fin whale	Fin whale	VERA-8585 (R00222.1)	14046	110	16340-17056 cal BP		7.4	-16.2	11.8	3.25
Hum18	Museo Arqueológico Nacional, Madrid	El Pendo	Santa-Ollala	NA	NA	NA	II	PBII-75/16/2/76	PHCPO756/caja - 1/18/sub caja 32	point	mesio-distal	45	13	10	elliptical	fract lang charn	pointe	likely	NA	sawing	20230404	4230	4080	40	80	0	30	150	3.55	20		Sperm whale	Sperm whale	VERA-7983 (R00225.1)	15549	56	18222-18703 cal BP		3.8	-12.5	16.7	3.37
Color code:
Red = extrinsic information (archeological and museum context)
Orange = intrinsic information (dimensions, description, typology, technology)
Green = sampling
Blue = ZooMS result
Purple = radiocarbon and stable isotopes results
