# Supplementary material for: Late Paleolithic whale bone tools reveal human and whale ecology in the Bay of Biscay
Source: Nat Commun. 2025 May 27;16:4646. doi: 10.1038/s41467-025-59486-8 (PMC12117114; doi:10.1038/s41467-025-59486-8)
Supplement: Supplementary file 4 — Supplementary Data 2 [file 41467_2025_59486_MOESM4_ESM.xlsx]

## Sheet: Feuil1
Updated inventory of the worked objects made of whale bone found in Magdalenian sites
site	collection / excavation	layer or sector	Mag. phase (*)	visual ID only (**)	confirmed by ZooMS	invalidated by ZooMS	ZooMS ID failed	source
Andernach	Street	feature C2	L		1			Langley and Street 2013
Taillis des Coteaux	Primault	EGIIIGF	ancient			1		excavation 2015
Madeleine	Peyrony	M. V	M & L		1			Pétillon et al. 2019
Courbet	Lastic	-	M & L		2			Lucas et al. 2023
Isturitz	Passemard, St-Périer	I/F1	L	5 [+3]	5			Pétillon 2013 + 3 objects found within the PaleoCet project during reassessment of the collection at the MAN
Isturitz	Passemard, St-Périer	II/E	M	18 [+9]	11			Pétillon 2013 + 2 objects found within the PaleoCet project during reassessment of the collection at the MAN
Isturitz	Saint-Périer	refit. I/F1 + II/E	?		1			Pétillon 2013
Isturitz	Passemard, St-Périer	SI/Ew	M	5 [+1]	4			Pétillon 2013
Isturitz	Passemard	refit. II/E + SI/Ew	M	1				Poplin 2020
Isturitz	Mascaraux	-	M & L		1			Pétillon 2013
Isturitz	Normand	GD-C2	M		4	1		Pétillon 2013
Isturitz	Normand	SDP	M	1				excavation 2022
Sorde: Duruthy	Arambourou	3	L		2			Pétillon 2013
Sorde: Duruthy	Arambourou	4	M		2			Pétillon 2013 + 1 object found within the PaleoCet Project during reassessment of the collection at the Abbaye d'Arthous
Brassempouy: Pape	Piette	-	M (& L?)	2 [+1]				Pétillon 2013
Brassempouy: Pape	Dubalen, Laporterie	-	M (& L?)		3	2		Pétillon 2013
Arudy: Espalungue	Piette	-	M & L	3 [+1]				Pétillon 2013
Arudy: Saint-Michel	Mascaraux	-	M & L	0 [+1]	2			Pétillon 2013 + 1 object found within the PaleoCet project during reassessment of the collection at the IPH
Espélugues	Nelli	-	M & L	2				Pétillon 2013
Lortet	Piette	-	M & L	1				Pétillon 2013
Gourdan	Piette	-	M & L	2 [+1]				Pétillon 2013
Lespugue: Harpons	Saint-Périer	A	L	2				Pétillon 2013
Lespugue: Harpons	Saint-Périer	C	M			1		Pétillon 2013
Marsoulas	Régnault	-	M (& L?)			1		found within the PaleoCet project during reassessment of the collection at the MAN (***)
Volp: Tuc d'Audoubert	Bégouën	balcon 1	M		1			Pétillon 2013
Mas d'Azil	Piette, Breuil	-	M & L	8 [+2]			1	Pétillon 2013
Mas d'Azil	Péquart	galerie des silex	M & L	0 [+1]			3	Pétillon 2013 + 1 object found within the PaleoCet project during reassessment of the collection at the Mas d'Azil museum
Mas d'Azil	Régnault	-	M & L		2			Pétillon 2013
Mas d'Azil	Jarry, Bruxelles, Bon	SD3 backdirt	M & L			1		excavation 2014
Mas d'Azil	Maury	-	M & L	1	1			found within the HumAntler project during reassessment of the collection at the MAAP
Vache	Robert	1, 3 and 4	L	1	2			Pétillon 2013
La Paloma	Hernández et al.	6 and 4	M & L		2			Lefebvre et al. 2021
Las Caldas	Corchón	Sala II - levels IX to -I	M & L	6 [+4]	9			Lefebvre et al. 2021
La Viña	Fortea	IV-III	M	2 [+4]	3			Lefebvre et al. 2021
Tito Bustillo	García	Área de estancia - 3	Mag.	1 [+1]	1			Lefebvre et al. 2021
Tito Bustillo	Moure	Área de estancia - 1C(2)	Mag.	1 [+1]				Lefebvre et al. 2021
Tito Bustillo	Moure	Área de estancia - 1b	Mag.		1			found within the HumAntler project during reassessment of the collection at the MAA
Cueto de la Mina	Vega del Sella	D	CL	0 [+1]				Lefebvre et al. 2021
El Pendo	Santa-Ollala	II	Mag.		1			Lefebvre et al. 2021
El Pendo	Carballo	East or West depot?	Mag.	1				Lefebvre et al. 2021
El Juyo	Freeman, González	8	CL		1			Lefebvre et al. 2021
El Rascaño	González, Barandiarán	4b	CL		1			Lefebvre et al. 2021
Bolinkoba	Barandiarán, Aranzadi	IV	US			1		Lefebvre et al. 2021
Santa Catalina	Berganza	II	L		1			Lefebvre et al. 2021
Ermittia	Barandiarán, Aranzadi	III	Mag.	2 [+4]	3			Lefebvre et al. 2021
Urtiaga	Barandiarán, Aranzadi	D, E	Mag.	0 [+2]	1			Lefebvre et al. 2021
Iruroin	Zumalabe	-	Mag.		1			found within the HumAntler project during reassessment of the collection at Gordailua
Bourrouilla	Dachary	Clandestine excavations	Mag.		1			found within the HumAntler project during reassessment of the collection at the MNP
				65 [+37]	71	8	4
(*) Abbreviations: CL, Cantabrian Lower Magdalenian; L, Late Magalenian; M, Middle Magdalenian; US, Upper Solutrean
(**) In square brackets: the visual ID as whale bone is only likely
(***) The mention of "a spear point fragment made from a cetacean bone" among the Marsoulas collection in Fritz et al. 2021 was based on the unconfirmed visual ID of this object: this mention is erroneous
References:
Fritz et al. 2021: http://doi.org/10.1126/sciadv.abe9510
Langley and Street 2013: http://doi.org/10.1016/j.jhevol.2013.01.015
Lefebvre et al. 2021: https://doi.org/10.1016/j.quascirev.2020.106692
Lucas et al. 2023: https://hal.science/hal-04177481v1
Pétillon 2013: http://doi.org/10.1016/j.jhevol.2013.06.006
Pétillon et al. 2019: https://doi.org/10.4000/paleo.4736
Poplin 2020: Le bison en os de baleine d’Isturitz (Pyrénées-Atlantiques). Archéologie des Pyrénées Occidentales et des Landes 32, 27-28.
