# Supplementary material for: Late Paleolithic whale bone tools reveal human and whale ecology in the Bay of Biscay
Source: Nat Commun. 2025 May 27;16:4646. doi: 10.1038/s41467-025-59486-8 (PMC12117114; doi:10.1038/s41467-025-59486-8)
Supplement: Supplementary file 5 — Supplementary Data 3 [file 41467_2025_59486_MOESM5_ESM.xlsx]

## Sheet: Full1
Supplementary Table 3 - Collagen peptide markers used to make ZooMS identifications of study samples, including known peptide markers for several cetacean reference species.
Cetacean Reference Species		Collagen Peptide Markers
		ɑ1 508	ɑ2 978	ɑ2 978 (+16)	ɑ2 484	ɑ2 502*	ɑ2 292	ɑ2 793	ɑ2 454	ɑ1 586	ɑ1 586 (+16)	ɑ2 757	ɑ2 757 (+16)
Fin whale (Balaenoptera physalus)		1079	-	1205	1453	1566	1652	2135	-	2883	-	-	3023
Humpback whale (Megaptera novaeangliae)		1079	-	1205	1453	1566	1652	2135	-	2869	-	-	3023
Blue whale (Balaenoptera musculus)		1079	-	1205	1453	1550	1652	2105	-	2883	-	-	3023
Right whale (Eubalaena glacialis / E. Japonica / E. Australi)		1079	-	1205	1453	1566	1682	2135	2766	2883	2899	3007	3023
Bowhead whale (Balaena mysticetus)		1079	-	1205	1453	1566	1682	2135	2766	2883	2899	3007	3023
Gray whale (Eschrichtius robustus)		1079	-	1205	1453	1566	1652	2135	-	2899	-	-	3023
Sperm whale (Physeter catodon)		1079	1189	1205	1453	1550	1652	2133	2766	2883	2899	3023	3039
Study Sample Number	ZooMS Identification
2	Sperm whale 1	1079	-	1205	1453	1550	1652?	2133	-	2883	2899?	-	-
4	Sperm whale	1079	-	1205	1453	1550	1652	2133	-	2883	2899	3023?	3039
6	Right whale / Bowhead whale2	1079	-	1205	1453	-	1682	2135	-	2883	2899	3007?	3023
7	Cetacean1	1079	-	-	1453	-	-	-	-	2883	2899	-	-
10	Sperm whale1	1079	-	-		1550	1652	2133	-	2883	2899	-	3039?
13	Sperm whale	1079	-	1205?	1453	1550	1652	2133	-	2883	2899	-	3039?
14	Sperm whale 1	1079	-	-	1453	1550	1652	2133	-	2883	2899	-	3039?
15	Blue whale	1079	-	1205	1453	-	1652	2105	-	2883	-	-	-
19	Cetacean1	1079	-	-	1453	-	-	-	-	2883	-	-	-
36	Right whale / Bowhead whale2	1079	-	1205	1453	-	1682	2135	-	2883	2899	3007?	3023
38	Sperm whale1	1079	-	1205	1453	1550	1652	2133	-	2883	2899	-	3039
39	Fin whale1	1079	-	1205	1453	-	1652	2135	-	2883	-	-	3023
58	Gray whale	1079	-	1205	1453	1566	1652	2135	-	2899	-	-	3023
59	Fin whale	1079	-	1205	1453	1566	1652	2135	-	2883	-	-	3023
60	Sperm whale	1079	-	-	1453	1550	1652	2133?	-	-	-	-	-
80	Non Cetacean: Reindeer	1105	1150	1166	1427	1580	1648	2131	-	2883	2899	-	3093
81	Non Cetacean: Rhinoceros	1105	-	1192?	1453	1550	-	2145	-	2869	2885	2983	2999
82	Sperm whale	1079	-	1205	1453	1550	1652	2133	-	2883	2899	-	3039
152	Non Cetacean: Reindeer	1105	1150	1166	1427	1580	1648	2131	-	2883	2899	3077?	3093
280	Non Cetacean: Reindeer	1105	1150	1166	1427	1580	1648	2131	-	2883	2899	-	3093
341	Non Cetacean: Reindeer1	1105	1150?	1166?	1427	1580	1648	2131	-	2883	2899?	-	3093?
589	Fin whale	1079	-	1205	1453	-	1652	2135	-	2883	-	-	3023?
590	Sperm whale1	1079	-	1205	1453	1550	1652	2133	-	2883	2899	3023	3039
625	Sperm whale1	1079	-	1205	1453	1550	1652?	2133?	-	2883	2899	-	-
629	Fin whale1	1079	-	1205	1453	1566	1652	2135	-	2883	-	-	3023
630	Sperm whale1	1079	-	1205	1453	1550	1652	2133	-	2883	2899	-	3039
634	Sperm whale1	1079	-	1205	1453	1550	1652	2133	-	2883	-	-	-
637	Sperm whale1	1079	-	-	1453	1550	1652	2133	-	2883	-	-	-
749	Fin whale1	1079	-	1205	1453	-	1652	2135	-	2883	-	-	3023
780	Sperm whale 1	1079	-	1205	1453	1550	1652	2133	-	2883	2899	-	3039
781	Sperm whale	1079	-	1205	1453	1550	1652	2133	-	2883	2899	-	3039
783	Right whale / Bowhead whale2	1079	-	1205	1453	-	1682	2135	-	2883	2899	-	3023
785	Right whale / Bowhead whale2	1079	-	1205	1453	-	1682	2135	-	2883	2899	-	3023?
798	Right whale / Bowhead whale2	1079	-	1205	1453	-	1682	2135	-	2883	2899	-	3023
799	Sperm whale	1079	-	1205	1453	1550	1652	2133	-	2883	2899	-	3039
802	Non Cetacean: Mammoth / Elephant2	1105	-	-	1453	-	-	2115	2808	2853	2869	2999	3015
815	Sperm whale	1079	-	1205	1453	1550	1652	2133	-	2883	2899	-	3039
816	Sperm whale	1079	-	1205	1453	1550	1652	2133	-	2883	2899	-	3039
817	Sperm whale	1079	-	1205	1453	1550	1652	2133	-	2883	2899	-	3039
818	Non Cetacean: Mammoth / Elephant2	1105	-	-	1453	-	-	2115	-	2853	2869	-	3015
819	Non Cetacean: Mammoth / Elephant2	1105	-	-	1453	-	-	2115	2808	2853	2869	2999	3015
820	Gray whale	1079	-	-	1453	1566	1652	2135	-	2899	-	-	3023
821	Sperm whale	1079	-	-	1453	1550	1652	2133	-	2883	-	-	3039
822	Fin whale	1079	-	1205	1453	1566	1652	2135	-	2883	-	-	3023
826	Non Cetacean: Equid	1105	-	-	1427	1550	-	2145	-	2883	2899	-	-
827	Gray whale	1079	-	1205	1453	1566	1652	2135	-	2899	-	-	3023
828	Gray whale	1079	-	-	1453	1566	1652	2135	-	2899	-	-	3023
829	Fin whale	1079	-	-	1453	1566	1652	2135	-	2883	-	-	3023
830	Right whale / Bowhead whale2	1079	-	-	1453	-	1682	2135	-	2883?	-	-	-
835	Non Cetacean: Reindeer	1105	1150	1166	1427	1580	1648	2131	-	2883	2899	3077	3093
915	Non Cetacean: Reindeer	1105	1150	1166	1427	1580	1648	2131	-	2883	2899	-	3093
920	Non Cetacean: Reindeer	1105	1150	1166	1427	1580	1648	2131	-	2883	2899	3077	3093
921	Non Cetacean: Equid	1105	1182?	1198?	1427	1550	-	2145	-	2883	2899	-	-
949	Non Cetacean: Reindeer	1105	1150?	1166	1427	1580	1648?	2131?	-	2883	2899	-	-
967	Non Cetacean: Reindeer	1105	1150	1166	1427	1580	1648	2131	-	2883	2899	-	3093?
968	Gray whale	1079	-	1205	1453	-	1652	2135	-	2899	-	-	3023
969	Gray whale	1079	-	1205	1453	-	1652	2135	-	2899	-	-	3023
970	Gray whale	1079	-	1205	1453	-	1652	2135	-	2899	-	-	3023
971	Right whale / Bowhead whale2	1079	-	1205	1453	-	1682	2135	-	2883	2899	3007	3023
972	Non Cetacean: Equid	1105	1182	1198	1427	1550	-	2145	2820	2883	2899	2983	2999
973	Fin whale	1079	-	1205	1453	-	1652	2135	-	2883	-	-	3023?
974	Fin whale	1079	-	1205	1453	1566	1652	2135	-	2883	-	-	3023
975	Sperm whale	1079	1189	1205	1453	1550	1652	2133	-	2883	2899	-	3039
976	Sperm whale	1079	-	1205	1453	1550	1652	2133	-	2883	2899	-	-
977	Sperm whale	1079	-	1205	1453	1550	1652	2133	-	2883	2899	-	-
978	Cetacean	1079	-	-	-	-	-	-	-	-	-	-	-
979	Dall's / Harbour Porpoise (Phocoenidae)2	1079	-	1205	1453	1550	1652	2119	-	2883	-	-	-
980	Blue whale	1079	-	1205	1453	1550?	1652	2105	-	2883	-	-	3023?
981	Sperm whale	1079	1189	1205	1453	1550	1652	2133	-	2883	2899	3023?	3039?
982	Sperm whale	1079	1189	1205	1453	1550	1652	2133	-	2883	2899	3023?	3039
983	Sperm whale	1079	1189	1205	1453	1550	1652	2133	-	2883	2899	3023?	3039
984	Right whale / Bowhead whale2	1079	-	1205	1453	-	1682	2135	-	2883	2899	-	-
985	Gray whale	1079	-	1205	1453	-	1652	2135	-	2899	-	-	-
986	Gray whale	1079	-	1205	1453	-	1652	2135	-	2899	-	-	3023
987	Sperm whale	1079	1189	1205	1453	1550	1652	2133	-	2883	2899	3023?	3039?
988	Gray whale	1079	-	1205	1453	1566	1652	2135	-	2899	-	-	3023
989	Non Cetacean: Cattle	1105	1192	1208	1427	1580	1648	2131	-	2853	2869	3017	3033
990	Non Cetacean: Cattle	1105	1192	1208	1427	1580	1648	2131	-	2853	2869	3017	3033
993	Right whale / Bowhead whale1,2	1079	-	-	1453	-	1682	2135	-	2883	-	-	3023
994	Sperm whale	1079	-	1205	1453	1550?	1652	2133	-	2883	-	-	3039?
AN2 25/83-73 N17	Gray whale	1079	-	1205	1453	-	1652	2135	-	2899	-	-	3023
Cier B2 SC6 G1 20062	Non Cetacean: Red deer / Fallow deer / Elk2	1105	1180	1196	1427	1550	1648	2131	-	2883	2899	3017	3033
Cier B2 SC7 6 17668	Non Cetacean: Red deer / Fallow deer / Elk2	1105	1180?	1196?	1427	1550	1648	2131	-	2883	2899	3017	3033
CovaRosa D4 B7	Non Cetacean: Red deer / Fallow deer / Elk2	1105	1180?	1196?	1427	1550	1648	2131	-	2883	2899	3017	3033
SC A6 125 248	Right whale / Bowhead whale2	1079	-	1205	1453	-	1682	2135	-	2883	2899	-	3023
SC A6 127 68-1	Right whale / Bowhead whale2	1079	-	1205	1453	-	1682	2135	-	2883	-	-	3023
SC A6 127 68-2	Right whale / Bowhead whale2	1079	-	1205	1453	-	1682	2135	-	2883	2899	-	3023
SC A6 130 15	Fin whale	1079	-	1205	1453	1566	1652	2135	-	2883	-	-	3023
SC A6 L31G 2971	Right whale / Bowhead whale2	1079	-	-	1453	-	1682	2135	-	2883	-	-	3023
SC A6 L31H 2569	Fin whale	1079	-	1205?	1453	1566	1652	2135	-	2883	-	-	3023?
SC A8 101 366	Non Cetacean: Cattle	1105	1192	1208	1427	1580	1648	2131	2792	2853	2869?	3017?	3033?
SC A8 118 63	Fin whale	1079	-	-	1453	1566	1652	2135	-	2883	-	-	3023
SC A8 83 486	Fin whale	1079	-	-	1453	1566	1652	2135	-	2883	-	-	3023?
SC A8 88 197	Fin whale	1079	-	-	1453	1566	1652	2135	-	2883	-	-	3023?
SC A8 L31E 4201	Fin whale	1079	-	-	1453	1566	1652	2135	-	2883	-	-	3023
SC A8 L31F 4063	Fin whale	1079	-	-	1453	-	1652	2135	-	2883	-	-	3023
SC A8 L31H 3345	Fin whale	1079	-	1205	1453	1566	1652	2135	-	2883	-	-	3023
SC A8 L31H 3346	Non Cetacean: Cervid / Bovid	1105	1180	1196	1427	1550	1648	2131	2792?	2883	2899	3017	3033
SC B4 87 76	Fin whale	1079	-	-	1453	1566	1652	2135	-	2883	-	-	3023
SC B4 87 77	Fin whale	1079	-	-	1453	1566	1652	2135	-	2883	-	-	3023
SC B6 109 1085	Fin whale	-	-	-	1453	1566?	1652	2135	-	2883	-	-	3023?
SC B6 135 24	Fin whale	1079	-	-	1453	1566	1652	2135	-	2883	-	-	3023
SC B6 143 4	Fin whale	1079	-	-	1453	1566?	1652	2135	-	2883	-	-	3023
SC B6 151 48	Fin whale	-	-	-	1453	1566	1652	2135	-	2883	-	-	3023
SC B6 152 44	Fin whale	1079	-	-	1453	1566	1652	2135	-	2883	-	-	3023
SC B6 83 67	Fin whale	1079	-	-	1453	1566	1652	2135	-	2883	-	-	3023
SC B6 91 138	Fin whale	1079	-	-	1453	1566	1652	2135	-	2883	-	-	3023
SC B6 L21 338	Fin whale	1079	-	-	1453	1566	1652	2135	-	2883	-	-	3023?
SC B6 L23 400	Fin whale	1079	-	-	1453	1566	1652	2135	-	2883	-	-	3023?
SC B6 L29 1584	Non Cetacean: Cattle	1105	1192	1208	1427	1580	1648	2131	2792	2853	2869	3017	3033
SC B6 L30D 1161	Non Cetacean: Cattle	1105?	-	1208?	1427	-	1648	2131	-	2853	-	-	3033
SC B6 L31A 1913	Fin whale	-	-	-	1453	-	1652	2135	-	2883	-	-	3023
SC B6 L31D 2499	Non Cetacean: Cattle	1105	-	1208?	1427	-	-	2131	-	2853	-	-	3033
SC B6 L31E 3198	Non Cetacean: Cervid / Bovid	1105	-	-	1427	-	-	2131	-	-	-	-	3033
SC B8 118 1518	Fin whale	-	-	-	1453	-	1652	2135	-	2883	-	-	3023
SC B8 124 1180	Fin whale	-	-	-	1453	-	1652	2135	-	2883	-	-	3023
SC B8 124 1268	Non Cetacean: Sheep / Antelope / Cervid	-	-	-	1427	-	-	2131	-	2883	-	-	3033
SC B8 132 208	Non Cetacean: Cattle	1105	1192	1208	1427	1580	1648	2131	2792	2853	2869	3017	3033
SC B8 142 4067	Fin whale	1079	-	1205	1453	-	1652	2135	-	2883	-	-	3023
SC B8 143 1392	Cetacean	-	-	-	1453	-	-	2135	-	2883	-	-	-
SC B8 144 439	Fin whale	1079	-	1205	1453	-	1652	2135	-	2883	-	-	3023
SC B8 144 548	Fin whale	1079	-	1205	1453	-	1652	2135	-	2883	-	-	3023
SC B8 148 62	Non Cetacean: Cervid / Bovid	1105	1180	1196	1427	1550	1648	2131	2792?	2883	2899	3017	3033
SC B8 151 4024	Fin whale	1079	-	1205	1453	-	1652	2135	-	2883	-	-	3023
SC B8 151 477	Fin whale	1079	-	1205	1453	-	1652	2135	-	2883	-	-	3023
SC B8 151 49	Non Cetacean: Goat	1105	1180	1196	1427	1580	1648	2131	-	2883	2899	3077?	3093
SC B8 153 130	Fin whale	1079	-	1205?	1453	1566	1652	2135	-	2883	-	-	-
SC B8 153 147	Fin whale	1079	-	-	1453	1566	1652	2135	-	2883	-	-	3023
SC B8 154 129	Fin whale	1079	-	1205?	1453	1566	1652	2135	-	2883	-	-	3023
SC B8 154 150	Cetacean	1079	-	-	1453	-	1652	2135	-	-	-	-	-
SC B8 154 2135	Fin whale	-	-	-	1453	1566?	1652?	2135	-	2883	-	-	-
SC B8 154 468	Fin whale	1079	-	1205	1453	-	1652	2135	-	2883	-	-	3023
SC B8 159 145	Fin whale	1079	-	1205?	1453	1566	1652	2135	-	2883	-	-	3023
SC B8 L30 2897	Non Cetacean: Red deer / Fallow deer / Elk2	1105	-	-	1427	1550	1648	2131	-	2883	2899	3017?	3033?
SC B8 L31G 10146	Fin whale	1079	-	1205	1453	-	1652	2135	-	2883	-	-	3023
SC B8 L31G 10388	Fin whale	1079	-	1205	1453	-	1652	2135	-	2883	-	-	3023
SC B8 L31G 10389	Fin whale	1079	-	-	1453	1566	1652	2135	-	2883	-	-	3023?
SC B8 L31G 10390	Fin whale	1079	-	-	1453	-	1652	2135	-	2883	-	-	3023?
SC B8 L31G 10391	Non Cetacean: Cattle	1105	1192	1208	1427	1580	1648	2131	2792	2853	2869	3017	3033
SC B8 L31G 3932	Fin whale1	1079	-	1205	1453	-	1652	2135	-	2883	-	-	3023
SC B8 L31H 2161	Fin whale	1079	-	1205?	1453	1566	1652	2135	-	2883	-	-	3023
SC B8 L31H 2247	Fin whale	1079	-	1205	1453	1566	1652	2135	-	2883	-	-	3023
SC B8 L31H 2248	Fin whale	1079	-	1205?	1453	1566	1652	2135	-	2883	-	-	3023
SC B8 L31H 2249	Non Cetacean: Cervid / Bovid	1105	1180	1196	1427	1550	1648	2131	2792	2883	2899	3017	3033
SC B8 L31H 2250	Fin whale	1079	-	1205	1453	1566	1652	2135	-	2883	-	-	3023
SC B8 L31H 2251	Fin whale	1079	-	1205	1453	-	1652	2135	-	2883	-	-	3023
SC B8 L31H 2252	Fin whale	1079	-	1205	1453	-	1652	2135	-	2883	-	-	3023
SC C4 L29 229	Right whale / Bowhead whale2	1079	-	1205	1453	-	1682	2135	-	2883	2899	-	3023?
SC C4 L29 3192	Non Cetacean: Cervid / Bovid	1105	-	-	1427	1550	1648	2131	-	2883	2899	3017?	3033
SC C4 L29 3193	Non Cetacean: Cervid / Bovid	1105?	-	-	1427	-	1648	2131	-	2883	2899?	3017	3033
SC C4 L29 3194	Non Cetacean: Cervid / Bovid	1105	-	-	1427	-	1648	2131	-	2883	2899	3017	3033
SC C6 146 55	Fin whale	1079	-	-	1453	1566	1652	2135	-	2883	-	-	3023?
SC C6 148 156	Non Cetacean: Reindeer	1105	1150	1166	1427	1580	1648	2131	-	2883	2899	3077?	3093
SC C6 156 91	Non Cetacean: Reindeer	1105	1150	1166	1427	1580	1648	2131	-	2883	2899	3077?	3093
SC C6 159 1	Fin whale	1079	-	1205	1453	1566	1652	2135	-	2883	-	-	3023?
SC C6 L29 3057	Non Cetacean: Cattle	1105	-	1208	1427	1580	1648	2131	-	2853	2869	3017?	3033
SC C6 L29 3058	Non Cetacean: Cervid / Bovid	1105	-	-	1427	1550	1648	2131	-	2883	-	-	-
SC C6 L29 3059	Non Cetacean: Cervid / Bovid	1105	1180	1196?	1427	1550	1648	2131	-	2883	-	3017	3033
SC C6 L29 3060	Non Cetacean: Sheep	1105	-	-	1427	1580	1648	2131	-	2883	-	3017	3033
SC C6 L29 3061	Non Cetacean: Cervid / Bovid	1105	-	-	1427	1550	1648	2131	-	2883	2899	3017	3033
SC C6 L29E 1581	Fin whale	1079	-	-	1453	1566	1652	2135	-	2883	-	-	3023?
SC C8 143 502	Non Cetacean: Equid	1105	1182	1198	1427	1550	-	2145	-	2883	2899	2983?	2999
SC C8 144 441	Non Cetacean: Equid	1105	1182	1198?	1427	1550	-	2145	-	2883	2899	2983?	2999?
SC C8 149 354	Fin whale	1079	-	1205?	1453	1566	1652	2135	-	2883	-	3017?	3023?
SC C8 152 296	Non Cetacean: Cattle	1105	1192	1208	1427	1580	1648	2131	-	2853	2869	3017?	3033
SC C8 155 815	Non Cetacean: Cattle	1105	1192?	1208	1427	1580	1648	2131	-	2853	2869	3017?	3033
SC C8 156 4951-1	Non Cetacean: Cattle	1105	1192	1208	1427	1580	1648	2131	-	2853	-	3017?	3033
SC C8 156 4951-2	Non Cetacean: Cattle	1105	-	1208	1427	1580	1648	2131	-	2853	2869?	-	3033?
SC C8 157 1098	Non Cetacean: Equid	1105	1182	1198	1427	1550	-	2145	2820?	2883	2899	2983?	2999?
SC C8 158 130	Fin whale	1079	-	1205	1453	-	1652	2135	-	2883	-	-	3023
SC C8 158 179	Non Cetacean: Equid	1105	1182	1198	1427	1580	-	2145	-	2883	2899	2983?	2999?
SC C8 159 4855	Non Cetacean: Goat	1105	1180	1196	1427	1580	1648	2131	2792?	2883	2899	3077?	3093
SC C8 L29F 1564	Fin whale	1079?	-	-	1453	1566	1652	2135	-	2883	-	-	3023
SC C8 L29G 10631	Non Cetacean: Cervid / Bovid	1105	1180?	1196?	1427	1550	1648	2131	-	2883?	-	-	-
SC C8 L29G 10632	Non Cetacean: Equid	1105	1182	1198?	1427	1550	-	2145	-	2883	-	-	-
SC C8 L29H 5984	Non Cetacean: Cattle	1105	-	1208	1427	1580	1648	2131	-	2853	-	-	3033?
SC C8 L29H 6015	Non Cetacean: Seal / Sea lion	1105	-	-	1453	1566	-	2171	-	-	2869	2957	-
SC C8 L29H 6016	Non Cetacean: Cervid / Bovid	1105	-	-	1427	1550	1648	2131	-	2883	2899	3017?	3033
SC C8 L29H 6017	Non Cetacean: Cervid / Bovid	1105?	-	-	1427	-	1648	2131	-	2883	-	-	3033?
SC C8 L29H 6018	Fin whale	1079	-	-	1453	1566	1652	2135	-	2883	-	-	3023
SC C8 L29H 6019	Fin whale	-	-	-	1453	-	-	2135	-	2883	-	-	3023
SC C8 L29H 6020	Non Cetacean: Cervid / Bovid	1105	-	-	1427	-	1648	2131	-	2883	2899	-	3033?
SC C8 L29H 6021	Non Cetacean: Cervid / Bovid	1105	-	-	1427	-	1648	2131	-	2883	-	-	3033?
SC C8 L29H 6022	Non Cetacean: Cervid / Bovid	1105	1180?	1196?	1427	1550	1648	2131	-	2883	-	3017?	3033
SC C8 L31H 1892	Fin whale	1079	-	1205	1453	-	1652	2135	-	2883	-	-	3023
SC C8 L31H 1899	Fin whale	1079	-	1205	1453	-	1652	2135	-	2883	-	-	3023
SLR16_IV/V_7c	Non Cetacean: Mammoth / Elephant2	1105	-	-	1453	-	-	2115	-	2853	2869?	2999?	3015
SLR16_IV/V_7d	Non Cetacean: Mammoth / Elephant2	1105?	-	-	1453	-	-	2115	2808?	2853	2869	2999	3015
TdC15 EGIIIGF F13 SC1	Non Cetacean: Reindeer	1105	1150	1166	1427	1580?	1648	2131	-	2883	2899	3077	3093
TitoBustillo 89 XIIF 1C Co 3969/9	Non Cetacean: Red deer / Fallow deer / Elk2	1105	1180?	1196?	1427	1550	1648	2131	-	2883	2899	3017	3033
NOTE: Collagen peptide marker nomenclature follows that outlined in Brown et al. 2020. ZooMS cannot distinguish between wild and domestic varieties, however due to context (geographic and chronological) all species with possible wild and domestic varieties (i.e. cattle, equids, goat, sheep) are assumed to be wild. ? - indicates the marker was likely present however was below the m/z threshold use…
