# Supplementary material for: Late Paleolithic whale bone tools reveal human and whale ecology in the Bay of Biscay
Source: Nat Commun. 2025 May 27;16:4646. doi: 10.1038/s41467-025-59486-8 (PMC12117114; doi:10.1038/s41467-025-59486-8)
Supplement: Supplementary file 6 — Supplementary Data 4 [file 41467_2025_59486_MOESM6_ESM.xlsx]

## Sheet: literature 
paper	sampling year(s)	location	tissue	delipidation	demineralisation	species	N=	δ13C (‰)	δ13C (‰) Suess corrected	δ13C (‰) tissue corrected	error	δ15N (‰)	δ15N (‰) tissue corrected	error	ranges used for graphs
Borrell et al. 2012	1983-1985	Atlantic	bone protein	no	yes	fin whale	9/10	-16.46	-15.949		0.47	9.19		0.71
			muscle	yes	no	fin whale	11	-18.27	-17.759	-15.759	0.56	9.88	9.18	0.58
			skin	yes	no	fin whale	8/9	-18.29	-17.779	-15.779	0.38	9.97	9.27	0.3
Ryan et al. 2013	2009-2011	Celtic Sea	skin	yes	no	fin whale	21	-18.2	-17.206	-15.206	0.5	12.1	11.4	1.1
Gauffier et al. 2020	2014?	Atlantic	skin	yes	no	fin whale	151	-19.41	-18.298	-16.298	0.53	9.37	8.67	1.02
Vighi et al. 2016	1983-1984 and 1986	Atlantic	bone	yes	yes	fin whale	48	-15.85	-15.324		0.5	9.43		0.64
Silva et al. 2019	2002-2014	Atlantic	skin	yes	no	fin whale	42	-19.44	-18.328	-16.328	0.76	9.54		0.73
	2002-2014	Atlantic	skin	yes	no	blue whale	17	-18.68	-17.568	-15.568	1.02	9.1		0.72
Summers et al. 2006	1979	Atlantic	baleen	no	no	North Atlantic right whale	2	from -21.9 to -17.4	from-21.47 to -17			from 6 to 11.9			-21.47	-16.17	6	12.5
								from -20.9 to -16.6	from -20.47 to -16.17			from 8.2 to 12.5
Forbes et al. 2023	2019 and 2009	Atlantic	baleen	yes	no	North Atlantic right whale	13	from -21.9 to -19.7	from -20.63 to -18.43			from 7 to 13.1			-20.63	-18.43	7	13.1
Lysiak et al. 2018	2005	Atlantic	baleen	no	no	North Atlantic right whale	1	from -22 to -17	from -21.13 to -16.13			from 8.5 to 13			-21.13	-16.13	8.5	13
Caraveo-Patiño et al 2007	2000 and 2002	Pacific	baleen	yes	yes	Gray whale	4 adults	-16	-15.241		0.3	13.7		0.5
								-16.3	-15.541		0.3	13		0.8
								-16.6	-15.841		0.2	13.3		0.6
								-16	-15.241		0.7	14.1		0.7
Horstmann-Dehn et al. 2012	2001	Alaska	skin	yes	no	Gray whale	25	-16.72	-15.837	-13.837	0.78	13.34	12.64	0.93
			muscle	no	no		17	-17.32	-16.437	-14.437	1.03	12.03	11.33	0.86
		California	skin	yes	no		18	-16.06	-15.28	-13.28	0.92	13.59	12.89	1.02
			muscle	no	no		11	-16.58	-15.8	-13.8	0.89	12.93	12.23	1.01
Alter et al. 2012	1960-1970	Pacific Ocean	bone	yes	yes	Gray whale ancient	16	-13.1			0.1	14.7		0.2
						modern	14	-13.7			0.2	14.2		0.2
Borrel et al 2013	1978-1997	Atlantic	tooth dentine	no	no	sperm whale	Spain N=5	-12.5	-11.796		0.5	15.4		1.1
							Denmark N=4	-12.9	-12.196		0.7	13.9		1
Pinela et al. 2010	1990-2008	Atlantic	bone	yes	no	sperm whale	2	-15.4	-14.454			15.9
			bone	yes	no	sperm whale		-12.4	-11.454			16
Hobson and Schell 1998	1996	Arctic - east Canada	baleen	yes	no	bowhead	4	-17.5	-16.812		0.3	12.9		0.4
	1996	Arctic - east Canada	baleen	yes	no	bowhead		-18.5	-17.812		0.3	14.5		0.4
	1988	Arctic - east Canada	baleen	yes	no	bowhead		-18.4	-17.712		0.5	12.2		0.5
	1996	Arctic - east Canada	baleen	yes	no	bowhead		-20	-19.312		0.9	14.4		0.8
Horstmann-Dehn et al. 2012	1997-2006	Alaska	muscle	yes	no	bowhead	134	-20.27	-19.378	-17.378	0.47	13.33	12.63	0.6
			epidermis	yes	no	bowhead	133	-20.49	-19.598	-17.598	0.68	13.81	13.11	0.84
Tissue offsets for:	δ13C (‰)	δ15N (‰)
baleen to bone	none	none
muscle to bone	2	minus 0.7
skin to bone	2	minus 0.7

## Sheet: SuessR correction
*when samples derived from multiple years, the year with most samples was selected.
**when samples were collected from regions not available in the SuessR package, the next most suitable region was selected.
id	year	region	d13c.uncor	Laws.cor	Suess.cor	net.cor	d13C.cor
Borrell_etal_2012	1985	Subpolar North Atlantic	-16.46	0.026	0.485	0.511	-15.949
Ryan_etal_2013	2010	Subpolar North Atlantic	-18.2	0.03	0.964	0.994	-17.206
Gauffier_etal_2020	2014	Subpolar North Atlantic	-19.41	0.036	1.076	1.112	-18.298
Vighi_etal_2016	1986	Subpolar North Atlantic	-15.85	0.028	0.498	0.526	-15.324
Silva_etal_2019	2014	Subpolar North Atlantic	-19.44	0.036	1.076	1.112	-18.328
Summers_etal_2006	1979	Subpolar North Atlantic	-21.9	0.025	0.41	0.435	-21.465
Forbes_etal_2023	2019	Subpolar North Atlantic	-21.9	0.04	1.233	1.273	-20.627
Lysiak_etal_2008	2005	Subpolar North Atlantic	-22	0.031	0.841	0.872	-21.128
Caraveo-Patiño_etal_2007	2000	Gulf of Alaska	-16	0.026	0.733	0.759	-15.241
Horstmann-Dehn_etal_2012	2006	Bering Sea	-16.72	0.019	0.864	0.883	-15.837
Horstmann-Dehn_etal_2012	2001	Gulf of Alaska	-16.06	0.026	0.754	0.78	-15.28
Borrel_etal_2013	1997	Subpolar North Atlantic	-12.5	0.029	0.675	0.704	-11.796
Guerra_etal_2020	2017	Gulf of Alaska	-16.9	0.03	1.168	1.198	-15.702
Pinela_etal_2010	2008	Subpolar North Atlantic	-15.4	0.033	0.913	0.946	-14.454
Hobson_Schell_1998	1996	Subpolar North Atlantic	-17.5	0.031	0.657	0.688	-16.812
Horstmann-Dehn_etal_2012	2006	Gulf of Alaska	-20.27	0.028	0.864	0.892	-19.378

## Sheet: PaleoCet_material
Study number	Zooms result simplified	Lab number	14C age BP (yr)	±	14C cal BP 2σ	Remark	Collagen yield	δ13C (‰)	δ15N (‰)	Atomic C:N ratio	Remark
15	Blue whale	MUSE21046	15530	80	18198-18718 cal BP		2.9	-14.232	10.044	3.5
SC B8 143 1392	Cetacean	MUSE20043	13040	50	15153-15672 cal BP		2.8	-13.549	10.911	3.11	probably fin whale
SC B4 87 77	Fin whale	MUSE20066	12670	60	14580-15204 cal BP		5.5	-13.718	11.332	3.18
SC A8 83 486	Fin whale	MUSE20034	12700	70	14609-15259 cal BP		4.3	-14.44	11.597	3.47
SC A6 130 15	Fin whale	MUSE20065	12790	70	14803-15385 cal BP		4.1	-13.844	11.648	3.19
SC C8 158 130	Fin whale	MUSE20128	12810	60	14844-15390 cal BP		2	-14.664	11.374	3.44028
SC B6 83 67	Fin whale	MUSE20036	12970	50	15072-15588 cal BP		5.9	-13.962	10.572	3.48
SC B4 87 76	Fin whale	MUSE20035	12990	50	15096-15611 cal BP		4.6	-13.984	12.136	3.25
SC B6 151 48	Fin whale	MUSE20067	12990	60	15082-15624 cal BP		7	-14	11.177	3.24
SC B6 109 1085	Fin whale	MUSE20038	13010	50	15119-15634 cal BP		4.7	-14.28	11.202	3.31
SC B8 153 130	Fin whale	MUSE20069	13010	60	15106-15648 cal BP		0.5
SC A8 118 63	Fin whale	MUSE20037	13040	50	15153-15672 cal BP		12.6	-13.955	11.335	3.25
SC B6 143 4	Fin whale	MUSE20040	13050	70	15137-15714 cal BP		7.1	-14.27	10.969	3.52
SC B8 151 4024	Fin whale	MUSE20046	13050	50	15164-15685 cal BP		3.5	-14.225	11.278	3.24
SC C8 149 354	Fin whale	MUSE20074	13050	60	15151-15699 cal BP		0.2	-14.341	11.415	3.24724
SC B6 135 24	Fin whale	MUSE20039	13060	50	15177-15699 cal BP		8.3	-13.608	10.673	3.19
SC C6 159 1	Fin whale	MUSE20042	13060	50	15177-15699 cal BP		6	-13.988	10.846	3.4
SC B8 142 4067	Fin whale	MUSE21035	13070	60	15175-15726 cal BP		9.5	-14.747	11.329	3.38
SC B8 153 147	Fin whale	MUSE20033	13070	60	15175-15726 cal BP		6.2	-14.069	10.916	3.29
SC B8 144 548	Fin whale	MUSE21036	13080	60	15187-15740 cal BP		1.7	-15.18	11.046	3.45
SC B8 151 477	Fin whale	MUSE20047	13080	50	15201-15727 cal BP		4.5	-13.54	10.745	3.2
SC B8 124 1180	Fin whale	MUSE20041	13090	50	15212-15740 cal BP		8.1	-14.981	10.949	3.42
SC B8 144 439	Fin whale	MUSE20045	13090	50	15212-15740 cal BP		2.5	-14.116	11.538	3.24
SC B8 154 129	Fin whale	MUSE20071	13130	60	15246-15811 cal BP		10	-13.621	11.033	3.17
SC B8 154 468	Fin whale	MUSE20072	13130	60	15246-15811 cal BP		4.6	-13.584	11.452	3.06
SC B8 159 145	Fin whale	MUSE20073	13140	60	15258-15825 cal BP		4.3	-14.457	11.849	3.2
SC B6 152 44	Fin whale	MUSE20068	13170	60	15293-15868 cal BP		5.2	-13.27	11.045	3.08
Hum14	Fin whale	R00222.1	13607	48	15870-16407 cal BP	VERA-7981	7.4	-16.2	11.8	3.25			δ13C (‰)	δ15N (‰)
589	Fin whale	MUSE21058	13820	60	16144-16729 cal BP		6.2	-13.787	11.96	3.13		fin whales
822	Fin whale	MUSE21041	14150	70	16536-17119 cal BP		7.4	-14.472	12.977	3.22		average	-14.1368	11.3498
Hum9	Fin whale	R00217.1	14284	46	16730-17265 cal BP	VERA-7978	4.8	-14.1	12.9	3.25		stdev.	0.764337	0.723457
973	Fin whale	MUSE21104	16290	70	18992-19563 cal BP		6.1	-11.6	12.3	3.18		min	-16.2	9.1
974	Fin whale	MUSE21105	16770	70	19569-20187 cal BP		7	-15.1	9.1	3.18		max	-11.6	12.977
820	Gray whale	MUSE21039	13940	60	16299-16884 cal BP		3.5	-13.199	12.769	3.44		Gray whales
970	Gray whale	MUSE21101	14080	50	16492-17017 cal BP		9.7	-13.3	14.1	3.43		average	-12.8153	12.8507
968	Gray whale	MUSE21099	14420	50	16915-17416 cal BP		3.7	-12.443	12.677	3.23		stdev.	0.505662	0.928267
969	Gray whale	MUSE21100	14520	60	17004-17604 cal BP		7.4	-12.319	11.857	3.23		min	-13.3	11.857
SC A6 127 68 D	Right whale / Bowhead whale	MUSE20051	13670	60	15959-16527 cal BP		5.4	-15.625	13.004	3.4		max	-12.319	14.1
SC A6 L31G 2971	Right whale / Bowhead whale	MUSE20049	13720	90	15972-16643 cal BP		5.4	-16.31	12.218	3.43
SC A6 127 68 B	Right whale / Bowhead whale	MUSE20050	13770	60	16081-16657 cal BP		3.1	-15.044	14.126	3.24
SC A6 127 68	Right whale / Bowhead whale	MUSE21034	13800	60	16119-16701 cal BP		1.4	-16.829	12.647	3.44
36	Right whale / Bowhead whale	MUSE21047	14250	60	16688-17256 cal BP		10.6	-16.38	12.646	3.54		Right/bowhead whale
6	Right whale / Bowhead whale	MUSE21044	14290	60	16746-17299 cal BP		9.9	-15.848	12.859	3.19		average	-15.954	12.8574
971	Right whale / Bowhead whale	MUSE21102	14470	60	16950-17513 cal BP		16.7	-15.719	13.101	3.17		stdev.	0.545445	0.603236
798	Right whale / Bowhead whale	MUSE20139	14620	60	17114-17744 cal BP		9.1	-15.877	12.258	3.28		min	-16.829	12.218
821	Sperm whale	MUSE21040	13660	60	15946-16514 cal BP		7.6	-13.974	17.444	3.31		max	-15.044	14.126
975	Sperm whale	MUSE21106	13700	50	16010-16549 cal BP		4.4	-13.219	16.388	3.22
Hum4	Sperm whale	R00214.1	13880	50	16219-16780 cal BP	UCIAMS-289875	1.68	-13.08	16.08	3.25
817	Sperm whale	MUSE21038	14040	60	16428-16987 cal BP		5.6	-13.485	17.47	3.39
4	Sperm whale	MUSE21043	14260	60	16703-17268 cal BP		5.3	-12.827	16.996	3.31
Hum8	Sperm whale	R00216.1	14420	60	16887-17415 cal BP	UCIAMS-289876	1.68	-13.52	16.38	3.29
781	Sperm whale	MUSE21054	14430	60	16911-17446 cal BP		16.2	-13.809	16.746	3.23		sperm whales
816	Sperm whale	MUSE20131	14440	90	16875-17532 cal BP		7.7	-13.641	16.887	3.3071		average	-13.2492	16.8173
799	Sperm whale	MUSE21042	14450	60	16930-17477 cal BP		8.8	-12.416	16.539	3.24		stdev.	0.508419	0.465351
Hum18	Sperm whale	R00225.1	15549	56	18222-18703 cal BP	VERA-7983	3.8	-12.5	16.7	3.37		min	-13.974	16.08
Hum5	Sperm whale	R00215.1	14240	190	16388-17462 cal BP	UCIAMS-289882	0.88	-13.27	17.36	3.28	small sample (0.18mgC).	max	-12.416	17.47
