# Supplementary material for: Late Paleolithic whale bone tools reveal human and whale ecology in the Bay of Biscay
Source: Nat Commun. 2025 May 27;16:4646. doi: 10.1038/s41467-025-59486-8 (PMC12117114; doi:10.1038/s41467-025-59486-8)
Supplement: Supplementary file 7 — Supplementary Code 1 [file 41467_2025_59486_MOESM7_ESM.txt]

Options()
 {
 };
 Plot()
 {
  Curve("Marine20","marine20.14c");
  Delta_R("LocalMarine",-448,39);
  R_Date("SC A8 88 197", 11620, 50);
  R_Date("SC B8 118 1518", 12590, 70);
  R_Date("SC B4 87 77", 12670, 60);
  R_Date("SC A8 83 486", 12700, 70);
  R_Date("SC A6 130 15", 12790, 70);
  R_Date("SC C8 158 130", 12810, 60);
  R_Date("SC B6 83 67", 12970, 50);
  R_Date("SC B4 87 76", 12990, 50);
  R_Date("SC B6 151 48", 12990, 60);
  R_Date("SC B6 109 1085", 13010, 50);
  R_Date("SC B8 153 130", 13010, 60);
  R_Date("SC A8 118 63", 13040, 50);
  R_Date("SC B8 143 1392", 13040, 50);
  R_Date("SC B6 143 4", 13050, 70);
  R_Date("SC B8 151 4024", 13050, 50);
  R_Date("SC C8 149 354", 13050, 60);
  R_Date("SC B6 135 24", 13060, 50);
  R_Date("SC C6 159 1", 13060, 50);
  R_Date("SC B8 153 147", 13070, 60);
  R_Date("SC B8 142 4067", 13070, 60);
  R_Date("SC B8 151 477", 13080, 50);
  R_Date("SC B8 144 548", 13080, 60);
  R_Date("SC B8 124 1180", 13090, 50);
  R_Date("SC B8 144 439", 13090, 50);
  R_Date("SC B8 154 129", 13130, 60);
  R_Date("SC B8 154 468", 13130, 60);
  R_Date("SC B8 159 145", 13140, 60);
  R_Date("SC B6 152 44", 13170, 60);
  R_Date("SC A6 127 68D", 13670, 60);
  R_Date("SC A6 L31G 2971", 13720, 90);
  R_Date("SC A6 127 68B", 13770, 60);
  R_Date("SC A6 127 68", 13800, 60);
  R_Date("975-CAL", 13700, 50);
  R_Date("Hum4", 13880, 50);
  R_Date("970-UR", 14080, 50);
  R_Date("Hum9", 14284, 46);
  R_Date("Hum8", 14420, 60);
  R_Date("968-ER", 14420, 50);
  R_Date("971-ER", 14470, 60);
  R_Date("969-ER", 14520, 60);
  R_Date("Hum18", 15549, 56);
  R_Date("973-JU", 16290, 70);
  R_Date("974-RA", 16770, 70);
  R_Date("589-IST-FI", 13820, 60);
  R_Date("36-IST E", 14250, 60);
  R_Date("4-IST E 1914", 14260, 60);
  R_Date("6-IST SI 1928", 14290, 60);
  R_Date("781-IST", 14430, 60);
  R_Date("13-IST E", 15110, 70);
  R_Date("15-IST E 1914", 15530, 80);
  R_Date("Hum14", 14046, 110);
  R_Date("821-BRASS", 13660, 60);
  R_Date("820-BRASS", 13940, 60);
  R_Date("822-BRASS", 14150, 70);
  R_Date("785-VACHE", 14020, 60);
  R_Date("783-VACHE", 14100, 60);
  R_Date("817-MAS", 14040, 60);
  R_Date("Hum5", 14240, 190);
  R_Date("816-MAS", 14440, 90);
  R_Date("988-DUR", 14330, 70);
  R_Date("829-DUR", 14470, 90);
  R_Date("828-DUR", 14870, 90);
  R_Date("799-STM", 14450, 60);
  R_Date("798-STM", 14620, 60);
 };
